# Supplementary material for: Analysis of Covariance in General Factorial Designs Through Multiple Contrast Tests Under Variance Heteroscedasticity
Source: Stat Med. 2025 Apr 9;44(7):e70018. doi: 10.1002/sim.70018 (PMC11979878; doi:10.1002/sim.70018)
Supplement: Supplementary file 1 — Supplementary Information. Supplementary Information [file SIM-44-0-s001.zip]

Archive with 3 entries (3 files):
- captions.txt
- SupplementaryFiles/results_alpha.csv
- SupplementaryFiles/results_power.csv
