# Supplementary material for: Analysis of Covariance in General Factorial Designs Through Multiple Contrast Tests Under Variance Heteroscedasticity
Source: Stat Med. 2025 Apr 9;44(7):e70018. doi: 10.1002/sim.70018 (PMC11979878; doi:10.1002/sim.70018)
Supplement: Supplementary file 1 — Supplementary Information. Supplementary Information [file SIM-44-0-s001.zip › captions.txt]

Either for the individual files:
Results_alpha.csv: “Full results of the type-1 error simulation”
Results_power.csv: “Full results of the power simulation”
 
Or in case both files are presented in a zip
“Full results of the type-1 error and power simulation”
