# Supplementary material for: Analysis of Covariance in General Factorial Designs Through Multiple Contrast Tests Under Variance Heteroscedasticity
Source: Stat Med. 2025 Apr 9;44(7):e70018. doi: 10.1002/sim.70018 (PMC11979878; doi:10.1002/sim.70018)
Supplement: Supplementary file 1 — Supplementary Information. Supplementary Information [file SIM-44-0-s001.zip › SupplementaryFiles/results_alpha.csv]

i	variance	var_mult	design	n_groups	df_fct	contrast	dist	alpha
0	homo	1	balanced	3	sandwich	Dunnett	normal	0.1106
2	homo	1	balanced	3	sandwich	Dunnett	normal	0.0925
4	homo	1	balanced	3	sandwich	Dunnett	normal	0.0864
6	homo	1	balanced	3	sandwich	Dunnett	normal	0.0776
8	homo	1	balanced	3	sandwich	Dunnett	normal	0.0811
10	homo	1	balanced	3	sandwich	Dunnett	normal	0.0741
12	homo	1	balanced	3	sandwich	Dunnett	normal	0.0686
14	homo	1	balanced	3	sandwich	Dunnett	normal	0.0666
16	homo	1	balanced	3	sandwich	Dunnett	normal	0.0686
18	homo	1	balanced	3	sandwich	Dunnett	normal	0.0681
0	homo	1	balanced	3	min	Dunnett	normal	0.0499
2	homo	1	balanced	3	min	Dunnett	normal	0.0491
4	homo	1	balanced	3	min	Dunnett	normal	0.0487
6	homo	1	balanced	3	min	Dunnett	normal	0.0478
8	homo	1	balanced	3	min	Dunnett	normal	0.0558
10	homo	1	balanced	3	min	Dunnett	normal	0.0504
12	homo	1	balanced	3	min	Dunnett	normal	0.0494
14	homo	1	balanced	3	min	Dunnett	normal	0.0462
16	homo	1	balanced	3	min	Dunnett	normal	0.0528
18	homo	1	balanced	3	min	Dunnett	normal	0.0526
0	homo	1	balanced	3	mean	Dunnett	normal	0.0551
2	homo	1	balanced	3	mean	Dunnett	normal	0.0515
4	homo	1	balanced	3	mean	Dunnett	normal	0.0497
6	homo	1	balanced	3	mean	Dunnett	normal	0.0495
8	homo	1	balanced	3	mean	Dunnett	normal	0.0563
10	homo	1	balanced	3	mean	Dunnett	normal	0.0513
12	homo	1	balanced	3	mean	Dunnett	normal	0.0497
14	homo	1	balanced	3	mean	Dunnett	normal	0.0466
16	homo	1	balanced	3	mean	Dunnett	normal	0.053
18	homo	1	balanced	3	mean	Dunnett	normal	0.0527
0	homo	1	balanced	3	max	Dunnett	normal	0.0581
2	homo	1	balanced	3	max	Dunnett	normal	0.0535
4	homo	1	balanced	3	max	Dunnett	normal	0.0511
6	homo	1	balanced	3	max	Dunnett	normal	0.0504
8	homo	1	balanced	3	max	Dunnett	normal	0.0569
10	homo	1	balanced	3	max	Dunnett	normal	0.0514
12	homo	1	balanced	3	max	Dunnett	normal	0.0503
14	homo	1	balanced	3	max	Dunnett	normal	0.0469
16	homo	1	balanced	3	max	Dunnett	normal	0.0532
18	homo	1	balanced	3	max	Dunnett	normal	0.053
0	hetero	1	balanced	3	sandwich	Dunnett	normal	0.113
2	hetero	1	balanced	3	sandwich	Dunnett	normal	0.095
4	hetero	1	balanced	3	sandwich	Dunnett	normal	0.0878
6	hetero	1	balanced	3	sandwich	Dunnett	normal	0.0796
8	hetero	1	balanced	3	sandwich	Dunnett	normal	0.0811
10	hetero	1	balanced	3	sandwich	Dunnett	normal	0.0717
12	hetero	1	balanced	3	sandwich	Dunnett	normal	0.0687
14	hetero	1	balanced	3	sandwich	Dunnett	normal	0.068
16	hetero	1	balanced	3	sandwich	Dunnett	normal	0.0698
18	hetero	1	balanced	3	sandwich	Dunnett	normal	0.0685
0	hetero	1	balanced	3	min	Dunnett	normal	0.0477
2	hetero	1	balanced	3	min	Dunnett	normal	0.0479
4	hetero	1	balanced	3	min	Dunnett	normal	0.0481
6	hetero	1	balanced	3	min	Dunnett	normal	0.0436
8	hetero	1	balanced	3	min	Dunnett	normal	0.0528
10	hetero	1	balanced	3	min	Dunnett	normal	0.0475
12	hetero	1	balanced	3	min	Dunnett	normal	0.0473
14	hetero	1	balanced	3	min	Dunnett	normal	0.0489
16	hetero	1	balanced	3	min	Dunnett	normal	0.0516
18	hetero	1	balanced	3	min	Dunnett	normal	0.0501
0	hetero	1	balanced	3	mean	Dunnett	normal	0.0534
2	hetero	1	balanced	3	mean	Dunnett	normal	0.0513
4	hetero	1	balanced	3	mean	Dunnett	normal	0.0508
6	hetero	1	balanced	3	mean	Dunnett	normal	0.0451
8	hetero	1	balanced	3	mean	Dunnett	normal	0.0544
10	hetero	1	balanced	3	mean	Dunnett	normal	0.049
12	hetero	1	balanced	3	mean	Dunnett	normal	0.0482
14	hetero	1	balanced	3	mean	Dunnett	normal	0.0499
16	hetero	1	balanced	3	mean	Dunnett	normal	0.0525
18	hetero	1	balanced	3	mean	Dunnett	normal	0.0517
0	hetero	1	balanced	3	max	Dunnett	normal	0.0569
2	hetero	1	balanced	3	max	Dunnett	normal	0.0541
4	hetero	1	balanced	3	max	Dunnett	normal	0.0527
6	hetero	1	balanced	3	max	Dunnett	normal	0.0469
8	hetero	1	balanced	3	max	Dunnett	normal	0.0554
10	hetero	1	balanced	3	max	Dunnett	normal	0.05
12	hetero	1	balanced	3	max	Dunnett	normal	0.0488
14	hetero	1	balanced	3	max	Dunnett	normal	0.0512
16	hetero	1	balanced	3	max	Dunnett	normal	0.0536
18	hetero	1	balanced	3	max	Dunnett	normal	0.0527
0	complete	1	balanced	3	sandwich	Dunnett	normal	0.1016
2	complete	1	balanced	3	sandwich	Dunnett	normal	0.0888
4	complete	1	balanced	3	sandwich	Dunnett	normal	0.0782
6	complete	1	balanced	3	sandwich	Dunnett	normal	0.0702
8	complete	1	balanced	3	sandwich	Dunnett	normal	0.0797
10	complete	1	balanced	3	sandwich	Dunnett	normal	0.068
12	complete	1	balanced	3	sandwich	Dunnett	normal	0.0669
14	complete	1	balanced	3	sandwich	Dunnett	normal	0.0649
16	complete	1	balanced	3	sandwich	Dunnett	normal	0.0686
18	complete	1	balanced	3	sandwich	Dunnett	normal	0.0622
0	complete	1	balanced	3	min	Dunnett	normal	0.0442
2	complete	1	balanced	3	min	Dunnett	normal	0.0434
4	complete	1	balanced	3	min	Dunnett	normal	0.0445
6	complete	1	balanced	3	min	Dunnett	normal	0.046
8	complete	1	balanced	3	min	Dunnett	normal	0.0478
10	complete	1	balanced	3	min	Dunnett	normal	0.0454
12	complete	1	balanced	3	min	Dunnett	normal	0.0446
14	complete	1	balanced	3	min	Dunnett	normal	0.0452
16	complete	1	balanced	3	min	Dunnett	normal	0.0508
18	complete	1	balanced	3	min	Dunnett	normal	0.0484
0	complete	1	balanced	3	mean	Dunnett	normal	0.0536
2	complete	1	balanced	3	mean	Dunnett	normal	0.05
4	complete	1	balanced	3	mean	Dunnett	normal	0.0446
6	complete	1	balanced	3	mean	Dunnett	normal	0.0432
8	complete	1	balanced	3	mean	Dunnett	normal	0.0486
10	complete	1	balanced	3	mean	Dunnett	normal	0.0492
12	complete	1	balanced	3	mean	Dunnett	normal	0.0472
14	complete	1	balanced	3	mean	Dunnett	normal	0.0477
16	complete	1	balanced	3	mean	Dunnett	normal	0.0498
18	complete	1	balanced	3	mean	Dunnett	normal	0.0512
0	complete	1	balanced	3	max	Dunnett	normal	0.0542
2	complete	1	balanced	3	max	Dunnett	normal	0.0467
4	complete	1	balanced	3	max	Dunnett	normal	0.0483
6	complete	1	balanced	3	max	Dunnett	normal	0.0474
8	complete	1	balanced	3	max	Dunnett	normal	0.0568
10	complete	1	balanced	3	max	Dunnett	normal	0.0494
12	complete	1	balanced	3	max	Dunnett	normal	0.0482
14	complete	1	balanced	3	max	Dunnett	normal	0.0463
16	complete	1	balanced	3	max	Dunnett	normal	0.0503
18	complete	1	balanced	3	max	Dunnett	normal	0.0488
0	hetero	3	balanced	3	sandwich	Dunnett	normal	0.1284
2	hetero	3	balanced	3	sandwich	Dunnett	normal	0.1054
4	hetero	3	balanced	3	sandwich	Dunnett	normal	0.0953
6	hetero	3	balanced	3	sandwich	Dunnett	normal	0.0829
8	hetero	3	balanced	3	sandwich	Dunnett	normal	0.084
10	hetero	3	balanced	3	sandwich	Dunnett	normal	0.0756
12	hetero	3	balanced	3	sandwich	Dunnett	normal	0.0726
14	hetero	3	balanced	3	sandwich	Dunnett	normal	0.0735
16	hetero	3	balanced	3	sandwich	Dunnett	normal	0.0735
18	hetero	3	balanced	3	sandwich	Dunnett	normal	0.0692
0	hetero	3	balanced	3	min	Dunnett	normal	0.0456
2	hetero	3	balanced	3	min	Dunnett	normal	0.0469
4	hetero	3	balanced	3	min	Dunnett	normal	0.0474
6	hetero	3	balanced	3	min	Dunnett	normal	0.0467
8	hetero	3	balanced	3	min	Dunnett	normal	0.0504
10	hetero	3	balanced	3	min	Dunnett	normal	0.0458
12	hetero	3	balanced	3	min	Dunnett	normal	0.0445
14	hetero	3	balanced	3	min	Dunnett	normal	0.05
16	hetero	3	balanced	3	min	Dunnett	normal	0.0511
18	hetero	3	balanced	3	min	Dunnett	normal	0.0499
0	hetero	3	balanced	3	mean	Dunnett	normal	0.0507
2	hetero	3	balanced	3	mean	Dunnett	normal	0.0494
4	hetero	3	balanced	3	mean	Dunnett	normal	0.0487
6	hetero	3	balanced	3	mean	Dunnett	normal	0.0482
8	hetero	3	balanced	3	mean	Dunnett	normal	0.0517
10	hetero	3	balanced	3	mean	Dunnett	normal	0.0469
12	hetero	3	balanced	3	mean	Dunnett	normal	0.0452
14	hetero	3	balanced	3	mean	Dunnett	normal	0.0507
16	hetero	3	balanced	3	mean	Dunnett	normal	0.0518
18	hetero	3	balanced	3	mean	Dunnett	normal	0.0501
0	hetero	3	balanced	3	max	Dunnett	normal	0.0547
2	hetero	3	balanced	3	max	Dunnett	normal	0.051
4	hetero	3	balanced	3	max	Dunnett	normal	0.0503
6	hetero	3	balanced	3	max	Dunnett	normal	0.0487
8	hetero	3	balanced	3	max	Dunnett	normal	0.0525
10	hetero	3	balanced	3	max	Dunnett	normal	0.0483
12	hetero	3	balanced	3	max	Dunnett	normal	0.0456
14	hetero	3	balanced	3	max	Dunnett	normal	0.0511
16	hetero	3	balanced	3	max	Dunnett	normal	0.0525
18	hetero	3	balanced	3	max	Dunnett	normal	0.0505
0	complete	3	balanced	3	sandwich	Dunnett	normal	0.093
2	complete	3	balanced	3	sandwich	Dunnett	normal	0.0885
4	complete	3	balanced	3	sandwich	Dunnett	normal	0.0817
6	complete	3	balanced	3	sandwich	Dunnett	normal	0.0755
8	complete	3	balanced	3	sandwich	Dunnett	normal	0.0765
10	complete	3	balanced	3	sandwich	Dunnett	normal	0.073
12	complete	3	balanced	3	sandwich	Dunnett	normal	0.0638
14	complete	3	balanced	3	sandwich	Dunnett	normal	0.0674
16	complete	3	balanced	3	sandwich	Dunnett	normal	0.0631
18	complete	3	balanced	3	sandwich	Dunnett	normal	0.0606
0	complete	3	balanced	3	min	Dunnett	normal	0.0466
2	complete	3	balanced	3	min	Dunnett	normal	0.0438
4	complete	3	balanced	3	min	Dunnett	normal	0.0446
6	complete	3	balanced	3	min	Dunnett	normal	0.0451
8	complete	3	balanced	3	min	Dunnett	normal	0.0497
10	complete	3	balanced	3	min	Dunnett	normal	0.0478
12	complete	3	balanced	3	min	Dunnett	normal	0.0468
14	complete	3	balanced	3	min	Dunnett	normal	0.0521
16	complete	3	balanced	3	min	Dunnett	normal	0.0465
18	complete	3	balanced	3	min	Dunnett	normal	0.0503
0	complete	3	balanced	3	mean	Dunnett	normal	0.0527
2	complete	3	balanced	3	mean	Dunnett	normal	0.0496
4	complete	3	balanced	3	mean	Dunnett	normal	0.0488
6	complete	3	balanced	3	mean	Dunnett	normal	0.0452
8	complete	3	balanced	3	mean	Dunnett	normal	0.0506
10	complete	3	balanced	3	mean	Dunnett	normal	0.05
12	complete	3	balanced	3	mean	Dunnett	normal	0.049
14	complete	3	balanced	3	mean	Dunnett	normal	0.0481
16	complete	3	balanced	3	mean	Dunnett	normal	0.0497
18	complete	3	balanced	3	mean	Dunnett	normal	0.0481
0	complete	3	balanced	3	max	Dunnett	normal	0.0573
2	complete	3	balanced	3	max	Dunnett	normal	0.0515
4	complete	3	balanced	3	max	Dunnett	normal	0.0475
6	complete	3	balanced	3	max	Dunnett	normal	0.0471
8	complete	3	balanced	3	max	Dunnett	normal	0.0509
10	complete	3	balanced	3	max	Dunnett	normal	0.0495
12	complete	3	balanced	3	max	Dunnett	normal	0.046
14	complete	3	balanced	3	max	Dunnett	normal	0.0489
16	complete	3	balanced	3	max	Dunnett	normal	0.0537
18	complete	3	balanced	3	max	Dunnett	normal	0.051
0	homo	1	unbalanced_pp	3	sandwich	Dunnett	normal	0.075
2	homo	1	unbalanced_pp	3	sandwich	Dunnett	normal	0.0777
4	homo	1	unbalanced_pp	3	sandwich	Dunnett	normal	0.0726
6	homo	1	unbalanced_pp	3	sandwich	Dunnett	normal	0.0669
8	homo	1	unbalanced_pp	3	sandwich	Dunnett	normal	0.0648
10	homo	1	unbalanced_pp	3	sandwich	Dunnett	normal	0.0668
12	homo	1	unbalanced_pp	3	sandwich	Dunnett	normal	0.0655
14	homo	1	unbalanced_pp	3	sandwich	Dunnett	normal	0.061
16	homo	1	unbalanced_pp	3	sandwich	Dunnett	normal	0.0601
18	homo	1	unbalanced_pp	3	sandwich	Dunnett	normal	0.0642
0	homo	1	unbalanced_pp	3	min	Dunnett	normal	0.0491
2	homo	1	unbalanced_pp	3	min	Dunnett	normal	0.0493
4	homo	1	unbalanced_pp	3	min	Dunnett	normal	0.0518
6	homo	1	unbalanced_pp	3	min	Dunnett	normal	0.0485
8	homo	1	unbalanced_pp	3	min	Dunnett	normal	0.0471
10	homo	1	unbalanced_pp	3	min	Dunnett	normal	0.0503
12	homo	1	unbalanced_pp	3	min	Dunnett	normal	0.0511
14	homo	1	unbalanced_pp	3	min	Dunnett	normal	0.0481
16	homo	1	unbalanced_pp	3	min	Dunnett	normal	0.0495
18	homo	1	unbalanced_pp	3	min	Dunnett	normal	0.052
0	homo	1	unbalanced_pp	3	mean	Dunnett	normal	0.0533
2	homo	1	unbalanced_pp	3	mean	Dunnett	normal	0.0514
4	homo	1	unbalanced_pp	3	mean	Dunnett	normal	0.0535
6	homo	1	unbalanced_pp	3	mean	Dunnett	normal	0.0498
8	homo	1	unbalanced_pp	3	mean	Dunnett	normal	0.0478
10	homo	1	unbalanced_pp	3	mean	Dunnett	normal	0.0506
12	homo	1	unbalanced_pp	3	mean	Dunnett	normal	0.0518
14	homo	1	unbalanced_pp	3	mean	Dunnett	normal	0.0489
16	homo	1	unbalanced_pp	3	mean	Dunnett	normal	0.05
18	homo	1	unbalanced_pp	3	mean	Dunnett	normal	0.0525
0	homo	1	unbalanced_pp	3	max	Dunnett	normal	0.056
2	homo	1	unbalanced_pp	3	max	Dunnett	normal	0.0538
4	homo	1	unbalanced_pp	3	max	Dunnett	normal	0.0544
6	homo	1	unbalanced_pp	3	max	Dunnett	normal	0.051
8	homo	1	unbalanced_pp	3	max	Dunnett	normal	0.048
10	homo	1	unbalanced_pp	3	max	Dunnett	normal	0.0513
12	homo	1	unbalanced_pp	3	max	Dunnett	normal	0.0524
14	homo	1	unbalanced_pp	3	max	Dunnett	normal	0.0491
16	homo	1	unbalanced_pp	3	max	Dunnett	normal	0.0503
18	homo	1	unbalanced_pp	3	max	Dunnett	normal	0.0526
0	hetero	1	unbalanced_pp	3	sandwich	Dunnett	normal	0.0764
2	hetero	1	unbalanced_pp	3	sandwich	Dunnett	normal	0.0735
4	hetero	1	unbalanced_pp	3	sandwich	Dunnett	normal	0.0709
6	hetero	1	unbalanced_pp	3	sandwich	Dunnett	normal	0.0616
8	hetero	1	unbalanced_pp	3	sandwich	Dunnett	normal	0.0634
10	hetero	1	unbalanced_pp	3	sandwich	Dunnett	normal	0.0669
12	hetero	1	unbalanced_pp	3	sandwich	Dunnett	normal	0.0647
14	hetero	1	unbalanced_pp	3	sandwich	Dunnett	normal	0.0601
16	hetero	1	unbalanced_pp	3	sandwich	Dunnett	normal	0.0602
18	hetero	1	unbalanced_pp	3	sandwich	Dunnett	normal	0.0657
0	hetero	1	unbalanced_pp	3	min	Dunnett	normal	0.0525
2	hetero	1	unbalanced_pp	3	min	Dunnett	normal	0.0534
4	hetero	1	unbalanced_pp	3	min	Dunnett	normal	0.0492
6	hetero	1	unbalanced_pp	3	min	Dunnett	normal	0.0442
8	hetero	1	unbalanced_pp	3	min	Dunnett	normal	0.0485
10	hetero	1	unbalanced_pp	3	min	Dunnett	normal	0.0505
12	hetero	1	unbalanced_pp	3	min	Dunnett	normal	0.0515
14	hetero	1	unbalanced_pp	3	min	Dunnett	normal	0.0462
16	hetero	1	unbalanced_pp	3	min	Dunnett	normal	0.0473
18	hetero	1	unbalanced_pp	3	min	Dunnett	normal	0.0529
0	hetero	1	unbalanced_pp	3	mean	Dunnett	normal	0.0534
2	hetero	1	unbalanced_pp	3	mean	Dunnett	normal	0.0544
4	hetero	1	unbalanced_pp	3	mean	Dunnett	normal	0.0503
6	hetero	1	unbalanced_pp	3	mean	Dunnett	normal	0.0452
8	hetero	1	unbalanced_pp	3	mean	Dunnett	normal	0.0492
10	hetero	1	unbalanced_pp	3	mean	Dunnett	normal	0.0516
12	hetero	1	unbalanced_pp	3	mean	Dunnett	normal	0.0518
14	hetero	1	unbalanced_pp	3	mean	Dunnett	normal	0.047
16	hetero	1	unbalanced_pp	3	mean	Dunnett	normal	0.0484
18	hetero	1	unbalanced_pp	3	mean	Dunnett	normal	0.0535
0	hetero	1	unbalanced_pp	3	max	Dunnett	normal	0.0542
2	hetero	1	unbalanced_pp	3	max	Dunnett	normal	0.0549
4	hetero	1	unbalanced_pp	3	max	Dunnett	normal	0.0514
6	hetero	1	unbalanced_pp	3	max	Dunnett	normal	0.0457
8	hetero	1	unbalanced_pp	3	max	Dunnett	normal	0.0498
10	hetero	1	unbalanced_pp	3	max	Dunnett	normal	0.0521
12	hetero	1	unbalanced_pp	3	max	Dunnett	normal	0.0521
14	hetero	1	unbalanced_pp	3	max	Dunnett	normal	0.0475
16	hetero	1	unbalanced_pp	3	max	Dunnett	normal	0.0487
18	hetero	1	unbalanced_pp	3	max	Dunnett	normal	0.0536
0	complete	1	unbalanced_pp	3	sandwich	Dunnett	normal	0.074
2	complete	1	unbalanced_pp	3	sandwich	Dunnett	normal	0.0719
4	complete	1	unbalanced_pp	3	sandwich	Dunnett	normal	0.0673
6	complete	1	unbalanced_pp	3	sandwich	Dunnett	normal	0.0641
8	complete	1	unbalanced_pp	3	sandwich	Dunnett	normal	0.0605
10	complete	1	unbalanced_pp	3	sandwich	Dunnett	normal	0.0626
12	complete	1	unbalanced_pp	3	sandwich	Dunnett	normal	0.0604
14	complete	1	unbalanced_pp	3	sandwich	Dunnett	normal	0.061
16	complete	1	unbalanced_pp	3	sandwich	Dunnett	normal	0.0586
18	complete	1	unbalanced_pp	3	sandwich	Dunnett	normal	0.0584
0	complete	1	unbalanced_pp	3	min	Dunnett	normal	0.0466
2	complete	1	unbalanced_pp	3	min	Dunnett	normal	0.0495
4	complete	1	unbalanced_pp	3	min	Dunnett	normal	0.0499
6	complete	1	unbalanced_pp	3	min	Dunnett	normal	0.0455
8	complete	1	unbalanced_pp	3	min	Dunnett	normal	0.0465
10	complete	1	unbalanced_pp	3	min	Dunnett	normal	0.0487
12	complete	1	unbalanced_pp	3	min	Dunnett	normal	0.0488
14	complete	1	unbalanced_pp	3	min	Dunnett	normal	0.0484
16	complete	1	unbalanced_pp	3	min	Dunnett	normal	0.0497
18	complete	1	unbalanced_pp	3	min	Dunnett	normal	0.0531
0	complete	1	unbalanced_pp	3	mean	Dunnett	normal	0.0495
2	complete	1	unbalanced_pp	3	mean	Dunnett	normal	0.0483
4	complete	1	unbalanced_pp	3	mean	Dunnett	normal	0.0476
6	complete	1	unbalanced_pp	3	mean	Dunnett	normal	0.0465
8	complete	1	unbalanced_pp	3	mean	Dunnett	normal	0.0494
10	complete	1	unbalanced_pp	3	mean	Dunnett	normal	0.0504
12	complete	1	unbalanced_pp	3	mean	Dunnett	normal	0.0482
14	complete	1	unbalanced_pp	3	mean	Dunnett	normal	0.048
16	complete	1	unbalanced_pp	3	mean	Dunnett	normal	0.0508
18	complete	1	unbalanced_pp	3	mean	Dunnett	normal	0.0522
0	complete	1	unbalanced_pp	3	max	Dunnett	normal	0.0514
2	complete	1	unbalanced_pp	3	max	Dunnett	normal	0.0498
4	complete	1	unbalanced_pp	3	max	Dunnett	normal	0.0495
6	complete	1	unbalanced_pp	3	max	Dunnett	normal	0.0501
8	complete	1	unbalanced_pp	3	max	Dunnett	normal	0.0515
10	complete	1	unbalanced_pp	3	max	Dunnett	normal	0.0517
12	complete	1	unbalanced_pp	3	max	Dunnett	normal	0.0533
14	complete	1	unbalanced_pp	3	max	Dunnett	normal	0.0464
16	complete	1	unbalanced_pp	3	max	Dunnett	normal	0.0517
18	complete	1	unbalanced_pp	3	max	Dunnett	normal	0.0555
0	hetero	3	unbalanced_pp	3	sandwich	Dunnett	normal	0.0748
2	hetero	3	unbalanced_pp	3	sandwich	Dunnett	normal	0.0726
4	hetero	3	unbalanced_pp	3	sandwich	Dunnett	normal	0.0689
6	hetero	3	unbalanced_pp	3	sandwich	Dunnett	normal	0.0638
8	hetero	3	unbalanced_pp	3	sandwich	Dunnett	normal	0.0663
10	hetero	3	unbalanced_pp	3	sandwich	Dunnett	normal	0.0682
12	hetero	3	unbalanced_pp	3	sandwich	Dunnett	normal	0.0644
14	hetero	3	unbalanced_pp	3	sandwich	Dunnett	normal	0.0603
16	hetero	3	unbalanced_pp	3	sandwich	Dunnett	normal	0.0595
18	hetero	3	unbalanced_pp	3	sandwich	Dunnett	normal	0.0684
0	hetero	3	unbalanced_pp	3	min	Dunnett	normal	0.0508
2	hetero	3	unbalanced_pp	3	min	Dunnett	normal	0.0516
4	hetero	3	unbalanced_pp	3	min	Dunnett	normal	0.0509
6	hetero	3	unbalanced_pp	3	min	Dunnett	normal	0.0473
8	hetero	3	unbalanced_pp	3	min	Dunnett	normal	0.0495
10	hetero	3	unbalanced_pp	3	min	Dunnett	normal	0.0504
12	hetero	3	unbalanced_pp	3	min	Dunnett	normal	0.05
14	hetero	3	unbalanced_pp	3	min	Dunnett	normal	0.0462
16	hetero	3	unbalanced_pp	3	min	Dunnett	normal	0.0469
18	hetero	3	unbalanced_pp	3	min	Dunnett	normal	0.0539
0	hetero	3	unbalanced_pp	3	mean	Dunnett	normal	0.0516
2	hetero	3	unbalanced_pp	3	mean	Dunnett	normal	0.052
4	hetero	3	unbalanced_pp	3	mean	Dunnett	normal	0.0511
6	hetero	3	unbalanced_pp	3	mean	Dunnett	normal	0.0476
8	hetero	3	unbalanced_pp	3	mean	Dunnett	normal	0.0498
10	hetero	3	unbalanced_pp	3	mean	Dunnett	normal	0.051
12	hetero	3	unbalanced_pp	3	mean	Dunnett	normal	0.0505
14	hetero	3	unbalanced_pp	3	mean	Dunnett	normal	0.0466
16	hetero	3	unbalanced_pp	3	mean	Dunnett	normal	0.0474
18	hetero	3	unbalanced_pp	3	mean	Dunnett	normal	0.0544
0	hetero	3	unbalanced_pp	3	max	Dunnett	normal	0.053
2	hetero	3	unbalanced_pp	3	max	Dunnett	normal	0.0524
4	hetero	3	unbalanced_pp	3	max	Dunnett	normal	0.0516
6	hetero	3	unbalanced_pp	3	max	Dunnett	normal	0.0478
8	hetero	3	unbalanced_pp	3	max	Dunnett	normal	0.0502
10	hetero	3	unbalanced_pp	3	max	Dunnett	normal	0.0517
12	hetero	3	unbalanced_pp	3	max	Dunnett	normal	0.051
14	hetero	3	unbalanced_pp	3	max	Dunnett	normal	0.0466
16	hetero	3	unbalanced_pp	3	max	Dunnett	normal	0.0474
18	hetero	3	unbalanced_pp	3	max	Dunnett	normal	0.0548
0	complete	3	unbalanced_pp	3	sandwich	Dunnett	normal	0.0738
2	complete	3	unbalanced_pp	3	sandwich	Dunnett	normal	0.0725
4	complete	3	unbalanced_pp	3	sandwich	Dunnett	normal	0.0696
6	complete	3	unbalanced_pp	3	sandwich	Dunnett	normal	0.0655
8	complete	3	unbalanced_pp	3	sandwich	Dunnett	normal	0.0644
10	complete	3	unbalanced_pp	3	sandwich	Dunnett	normal	0.0613
12	complete	3	unbalanced_pp	3	sandwich	Dunnett	normal	0.0652
14	complete	3	unbalanced_pp	3	sandwich	Dunnett	normal	0.0593
16	complete	3	unbalanced_pp	3	sandwich	Dunnett	normal	0.0606
18	complete	3	unbalanced_pp	3	sandwich	Dunnett	normal	0.061
0	complete	3	unbalanced_pp	3	min	Dunnett	normal	0.0445
2	complete	3	unbalanced_pp	3	min	Dunnett	normal	0.0483
4	complete	3	unbalanced_pp	3	min	Dunnett	normal	0.0504
6	complete	3	unbalanced_pp	3	min	Dunnett	normal	0.0469
8	complete	3	unbalanced_pp	3	min	Dunnett	normal	0.0465
10	complete	3	unbalanced_pp	3	min	Dunnett	normal	0.0473
12	complete	3	unbalanced_pp	3	min	Dunnett	normal	0.0484
14	complete	3	unbalanced_pp	3	min	Dunnett	normal	0.047
16	complete	3	unbalanced_pp	3	min	Dunnett	normal	0.0491
18	complete	3	unbalanced_pp	3	min	Dunnett	normal	0.0478
0	complete	3	unbalanced_pp	3	mean	Dunnett	normal	0.0494
2	complete	3	unbalanced_pp	3	mean	Dunnett	normal	0.0493
4	complete	3	unbalanced_pp	3	mean	Dunnett	normal	0.0495
6	complete	3	unbalanced_pp	3	mean	Dunnett	normal	0.0441
8	complete	3	unbalanced_pp	3	mean	Dunnett	normal	0.0477
10	complete	3	unbalanced_pp	3	mean	Dunnett	normal	0.0492
12	complete	3	unbalanced_pp	3	mean	Dunnett	normal	0.0494
14	complete	3	unbalanced_pp	3	mean	Dunnett	normal	0.0481
16	complete	3	unbalanced_pp	3	mean	Dunnett	normal	0.0528
18	complete	3	unbalanced_pp	3	mean	Dunnett	normal	0.0498
0	complete	3	unbalanced_pp	3	max	Dunnett	normal	0.0552
2	complete	3	unbalanced_pp	3	max	Dunnett	normal	0.0524
4	complete	3	unbalanced_pp	3	max	Dunnett	normal	0.0531
6	complete	3	unbalanced_pp	3	max	Dunnett	normal	0.05
8	complete	3	unbalanced_pp	3	max	Dunnett	normal	0.0481
10	complete	3	unbalanced_pp	3	max	Dunnett	normal	0.0524
12	complete	3	unbalanced_pp	3	max	Dunnett	normal	0.0493
14	complete	3	unbalanced_pp	3	max	Dunnett	normal	0.0511
16	complete	3	unbalanced_pp	3	max	Dunnett	normal	0.0495
18	complete	3	unbalanced_pp	3	max	Dunnett	normal	0.0516
0	homo	1	unbalanced_np	3	sandwich	Dunnett	normal	0.102
2	homo	1	unbalanced_np	3	sandwich	Dunnett	normal	0.0893
4	homo	1	unbalanced_np	3	sandwich	Dunnett	normal	0.0818
6	homo	1	unbalanced_np	3	sandwich	Dunnett	normal	0.078
8	homo	1	unbalanced_np	3	sandwich	Dunnett	normal	0.0764
10	homo	1	unbalanced_np	3	sandwich	Dunnett	normal	0.0728
12	homo	1	unbalanced_np	3	sandwich	Dunnett	normal	0.0726
14	homo	1	unbalanced_np	3	sandwich	Dunnett	normal	0.0683
16	homo	1	unbalanced_np	3	sandwich	Dunnett	normal	0.0712
18	homo	1	unbalanced_np	3	sandwich	Dunnett	normal	0.0611
0	homo	1	unbalanced_np	3	min	Dunnett	normal	0.0532
2	homo	1	unbalanced_np	3	min	Dunnett	normal	0.0512
4	homo	1	unbalanced_np	3	min	Dunnett	normal	0.0495
6	homo	1	unbalanced_np	3	min	Dunnett	normal	0.0496
8	homo	1	unbalanced_np	3	min	Dunnett	normal	0.0542
10	homo	1	unbalanced_np	3	min	Dunnett	normal	0.0521
12	homo	1	unbalanced_np	3	min	Dunnett	normal	0.0531
14	homo	1	unbalanced_np	3	min	Dunnett	normal	0.052
16	homo	1	unbalanced_np	3	min	Dunnett	normal	0.0526
18	homo	1	unbalanced_np	3	min	Dunnett	normal	0.0463
0	homo	1	unbalanced_np	3	mean	Dunnett	normal	0.0582
2	homo	1	unbalanced_np	3	mean	Dunnett	normal	0.0537
4	homo	1	unbalanced_np	3	mean	Dunnett	normal	0.0505
6	homo	1	unbalanced_np	3	mean	Dunnett	normal	0.0509
8	homo	1	unbalanced_np	3	mean	Dunnett	normal	0.0553
10	homo	1	unbalanced_np	3	mean	Dunnett	normal	0.0527
12	homo	1	unbalanced_np	3	mean	Dunnett	normal	0.0535
14	homo	1	unbalanced_np	3	mean	Dunnett	normal	0.0524
16	homo	1	unbalanced_np	3	mean	Dunnett	normal	0.0534
18	homo	1	unbalanced_np	3	mean	Dunnett	normal	0.0464
0	homo	1	unbalanced_np	3	max	Dunnett	normal	0.0625
2	homo	1	unbalanced_np	3	max	Dunnett	normal	0.056
4	homo	1	unbalanced_np	3	max	Dunnett	normal	0.0524
6	homo	1	unbalanced_np	3	max	Dunnett	normal	0.0516
8	homo	1	unbalanced_np	3	max	Dunnett	normal	0.0561
10	homo	1	unbalanced_np	3	max	Dunnett	normal	0.0533
12	homo	1	unbalanced_np	3	max	Dunnett	normal	0.0541
14	homo	1	unbalanced_np	3	max	Dunnett	normal	0.0526
16	homo	1	unbalanced_np	3	max	Dunnett	normal	0.0535
18	homo	1	unbalanced_np	3	max	Dunnett	normal	0.0465
0	hetero	1	unbalanced_np	3	sandwich	Dunnett	normal	0.1139
2	hetero	1	unbalanced_np	3	sandwich	Dunnett	normal	0.0999
4	hetero	1	unbalanced_np	3	sandwich	Dunnett	normal	0.0882
6	hetero	1	unbalanced_np	3	sandwich	Dunnett	normal	0.0844
8	hetero	1	unbalanced_np	3	sandwich	Dunnett	normal	0.0799
10	hetero	1	unbalanced_np	3	sandwich	Dunnett	normal	0.0756
12	hetero	1	unbalanced_np	3	sandwich	Dunnett	normal	0.0759
14	hetero	1	unbalanced_np	3	sandwich	Dunnett	normal	0.0703
16	hetero	1	unbalanced_np	3	sandwich	Dunnett	normal	0.0726
18	hetero	1	unbalanced_np	3	sandwich	Dunnett	normal	0.0629
0	hetero	1	unbalanced_np	3	min	Dunnett	normal	0.0498
2	hetero	1	unbalanced_np	3	min	Dunnett	normal	0.0481
4	hetero	1	unbalanced_np	3	min	Dunnett	normal	0.049
6	hetero	1	unbalanced_np	3	min	Dunnett	normal	0.05
8	hetero	1	unbalanced_np	3	min	Dunnett	normal	0.0495
10	hetero	1	unbalanced_np	3	min	Dunnett	normal	0.0495
12	hetero	1	unbalanced_np	3	min	Dunnett	normal	0.0536
14	hetero	1	unbalanced_np	3	min	Dunnett	normal	0.0507
16	hetero	1	unbalanced_np	3	min	Dunnett	normal	0.0515
18	hetero	1	unbalanced_np	3	min	Dunnett	normal	0.0462
0	hetero	1	unbalanced_np	3	mean	Dunnett	normal	0.0564
2	hetero	1	unbalanced_np	3	mean	Dunnett	normal	0.053
4	hetero	1	unbalanced_np	3	mean	Dunnett	normal	0.0518
6	hetero	1	unbalanced_np	3	mean	Dunnett	normal	0.0526
8	hetero	1	unbalanced_np	3	mean	Dunnett	normal	0.0523
10	hetero	1	unbalanced_np	3	mean	Dunnett	normal	0.0522
12	hetero	1	unbalanced_np	3	mean	Dunnett	normal	0.0555
14	hetero	1	unbalanced_np	3	mean	Dunnett	normal	0.0518
16	hetero	1	unbalanced_np	3	mean	Dunnett	normal	0.0534
18	hetero	1	unbalanced_np	3	mean	Dunnett	normal	0.0473
0	hetero	1	unbalanced_np	3	max	Dunnett	normal	0.0624
2	hetero	1	unbalanced_np	3	max	Dunnett	normal	0.0557
4	hetero	1	unbalanced_np	3	max	Dunnett	normal	0.0549
6	hetero	1	unbalanced_np	3	max	Dunnett	normal	0.0545
8	hetero	1	unbalanced_np	3	max	Dunnett	normal	0.0536
10	hetero	1	unbalanced_np	3	max	Dunnett	normal	0.0533
12	hetero	1	unbalanced_np	3	max	Dunnett	normal	0.0571
14	hetero	1	unbalanced_np	3	max	Dunnett	normal	0.0533
16	hetero	1	unbalanced_np	3	max	Dunnett	normal	0.0548
18	hetero	1	unbalanced_np	3	max	Dunnett	normal	0.0485
0	complete	1	unbalanced_np	3	sandwich	Dunnett	normal	0.0912
2	complete	1	unbalanced_np	3	sandwich	Dunnett	normal	0.0835
4	complete	1	unbalanced_np	3	sandwich	Dunnett	normal	0.0777
6	complete	1	unbalanced_np	3	sandwich	Dunnett	normal	0.077
8	complete	1	unbalanced_np	3	sandwich	Dunnett	normal	0.0721
10	complete	1	unbalanced_np	3	sandwich	Dunnett	normal	0.0735
12	complete	1	unbalanced_np	3	sandwich	Dunnett	normal	0.0683
14	complete	1	unbalanced_np	3	sandwich	Dunnett	normal	0.064
16	complete	1	unbalanced_np	3	sandwich	Dunnett	normal	0.0653
18	complete	1	unbalanced_np	3	sandwich	Dunnett	normal	0.06
0	complete	1	unbalanced_np	3	min	Dunnett	normal	0.0474
2	complete	1	unbalanced_np	3	min	Dunnett	normal	0.0405
4	complete	1	unbalanced_np	3	min	Dunnett	normal	0.0494
6	complete	1	unbalanced_np	3	min	Dunnett	normal	0.0506
8	complete	1	unbalanced_np	3	min	Dunnett	normal	0.0477
10	complete	1	unbalanced_np	3	min	Dunnett	normal	0.0485
12	complete	1	unbalanced_np	3	min	Dunnett	normal	0.0524
14	complete	1	unbalanced_np	3	min	Dunnett	normal	0.0506
16	complete	1	unbalanced_np	3	min	Dunnett	normal	0.0522
18	complete	1	unbalanced_np	3	min	Dunnett	normal	0.0462
0	complete	1	unbalanced_np	3	mean	Dunnett	normal	0.0526
2	complete	1	unbalanced_np	3	mean	Dunnett	normal	0.0494
4	complete	1	unbalanced_np	3	mean	Dunnett	normal	0.0509
6	complete	1	unbalanced_np	3	mean	Dunnett	normal	0.0494
8	complete	1	unbalanced_np	3	mean	Dunnett	normal	0.0512
10	complete	1	unbalanced_np	3	mean	Dunnett	normal	0.0516
12	complete	1	unbalanced_np	3	mean	Dunnett	normal	0.0518
14	complete	1	unbalanced_np	3	mean	Dunnett	normal	0.0501
16	complete	1	unbalanced_np	3	mean	Dunnett	normal	0.0503
18	complete	1	unbalanced_np	3	mean	Dunnett	normal	0.0448
0	complete	1	unbalanced_np	3	max	Dunnett	normal	0.0581
2	complete	1	unbalanced_np	3	max	Dunnett	normal	0.0526
4	complete	1	unbalanced_np	3	max	Dunnett	normal	0.0532
6	complete	1	unbalanced_np	3	max	Dunnett	normal	0.0503
8	complete	1	unbalanced_np	3	max	Dunnett	normal	0.051
10	complete	1	unbalanced_np	3	max	Dunnett	normal	0.0526
12	complete	1	unbalanced_np	3	max	Dunnett	normal	0.0537
14	complete	1	unbalanced_np	3	max	Dunnett	normal	0.0521
16	complete	1	unbalanced_np	3	max	Dunnett	normal	0.0502
18	complete	1	unbalanced_np	3	max	Dunnett	normal	0.047
0	hetero	3	unbalanced_np	3	sandwich	Dunnett	normal	0.1245
2	hetero	3	unbalanced_np	3	sandwich	Dunnett	normal	0.1087
4	hetero	3	unbalanced_np	3	sandwich	Dunnett	normal	0.0981
6	hetero	3	unbalanced_np	3	sandwich	Dunnett	normal	0.0929
8	hetero	3	unbalanced_np	3	sandwich	Dunnett	normal	0.0826
10	hetero	3	unbalanced_np	3	sandwich	Dunnett	normal	0.0771
12	hetero	3	unbalanced_np	3	sandwich	Dunnett	normal	0.0819
14	hetero	3	unbalanced_np	3	sandwich	Dunnett	normal	0.0732
16	hetero	3	unbalanced_np	3	sandwich	Dunnett	normal	0.0748
18	hetero	3	unbalanced_np	3	sandwich	Dunnett	normal	0.0661
0	hetero	3	unbalanced_np	3	min	Dunnett	normal	0.0455
2	hetero	3	unbalanced_np	3	min	Dunnett	normal	0.0469
4	hetero	3	unbalanced_np	3	min	Dunnett	normal	0.0482
6	hetero	3	unbalanced_np	3	min	Dunnett	normal	0.0513
8	hetero	3	unbalanced_np	3	min	Dunnett	normal	0.0491
10	hetero	3	unbalanced_np	3	min	Dunnett	normal	0.0488
12	hetero	3	unbalanced_np	3	min	Dunnett	normal	0.0537
14	hetero	3	unbalanced_np	3	min	Dunnett	normal	0.0503
16	hetero	3	unbalanced_np	3	min	Dunnett	normal	0.053
18	hetero	3	unbalanced_np	3	min	Dunnett	normal	0.0464
0	hetero	3	unbalanced_np	3	mean	Dunnett	normal	0.0513
2	hetero	3	unbalanced_np	3	mean	Dunnett	normal	0.0506
4	hetero	3	unbalanced_np	3	mean	Dunnett	normal	0.0509
6	hetero	3	unbalanced_np	3	mean	Dunnett	normal	0.0527
8	hetero	3	unbalanced_np	3	mean	Dunnett	normal	0.0504
10	hetero	3	unbalanced_np	3	mean	Dunnett	normal	0.0494
12	hetero	3	unbalanced_np	3	mean	Dunnett	normal	0.0543
14	hetero	3	unbalanced_np	3	mean	Dunnett	normal	0.0509
16	hetero	3	unbalanced_np	3	mean	Dunnett	normal	0.0533
18	hetero	3	unbalanced_np	3	mean	Dunnett	normal	0.0468
0	hetero	3	unbalanced_np	3	max	Dunnett	normal	0.0545
2	hetero	3	unbalanced_np	3	max	Dunnett	normal	0.0531
4	hetero	3	unbalanced_np	3	max	Dunnett	normal	0.0524
6	hetero	3	unbalanced_np	3	max	Dunnett	normal	0.0541
8	hetero	3	unbalanced_np	3	max	Dunnett	normal	0.0512
10	hetero	3	unbalanced_np	3	max	Dunnett	normal	0.0501
12	hetero	3	unbalanced_np	3	max	Dunnett	normal	0.055
14	hetero	3	unbalanced_np	3	max	Dunnett	normal	0.0512
16	hetero	3	unbalanced_np	3	max	Dunnett	normal	0.0537
18	hetero	3	unbalanced_np	3	max	Dunnett	normal	0.0471
0	complete	3	unbalanced_np	3	sandwich	Dunnett	normal	0.0967
2	complete	3	unbalanced_np	3	sandwich	Dunnett	normal	0.0839
4	complete	3	unbalanced_np	3	sandwich	Dunnett	normal	0.0806
6	complete	3	unbalanced_np	3	sandwich	Dunnett	normal	0.0729
8	complete	3	unbalanced_np	3	sandwich	Dunnett	normal	0.0768
10	complete	3	unbalanced_np	3	sandwich	Dunnett	normal	0.0686
12	complete	3	unbalanced_np	3	sandwich	Dunnett	normal	0.0723
14	complete	3	unbalanced_np	3	sandwich	Dunnett	normal	0.067
16	complete	3	unbalanced_np	3	sandwich	Dunnett	normal	0.068
18	complete	3	unbalanced_np	3	sandwich	Dunnett	normal	0.0609
0	complete	3	unbalanced_np	3	min	Dunnett	normal	0.0466
2	complete	3	unbalanced_np	3	min	Dunnett	normal	0.0441
4	complete	3	unbalanced_np	3	min	Dunnett	normal	0.0477
6	complete	3	unbalanced_np	3	min	Dunnett	normal	0.0459
8	complete	3	unbalanced_np	3	min	Dunnett	normal	0.0465
10	complete	3	unbalanced_np	3	min	Dunnett	normal	0.0513
12	complete	3	unbalanced_np	3	min	Dunnett	normal	0.0518
14	complete	3	unbalanced_np	3	min	Dunnett	normal	0.0448
16	complete	3	unbalanced_np	3	min	Dunnett	normal	0.0517
18	complete	3	unbalanced_np	3	min	Dunnett	normal	0.0469
0	complete	3	unbalanced_np	3	mean	Dunnett	normal	0.0503
2	complete	3	unbalanced_np	3	mean	Dunnett	normal	0.0484
4	complete	3	unbalanced_np	3	mean	Dunnett	normal	0.0514
6	complete	3	unbalanced_np	3	mean	Dunnett	normal	0.0448
8	complete	3	unbalanced_np	3	mean	Dunnett	normal	0.0469
10	complete	3	unbalanced_np	3	mean	Dunnett	normal	0.0511
12	complete	3	unbalanced_np	3	mean	Dunnett	normal	0.053
14	complete	3	unbalanced_np	3	mean	Dunnett	normal	0.0537
16	complete	3	unbalanced_np	3	mean	Dunnett	normal	0.0515
18	complete	3	unbalanced_np	3	mean	Dunnett	normal	0.0486
0	complete	3	unbalanced_np	3	max	Dunnett	normal	0.0612
2	complete	3	unbalanced_np	3	max	Dunnett	normal	0.0511
4	complete	3	unbalanced_np	3	max	Dunnett	normal	0.0511
6	complete	3	unbalanced_np	3	max	Dunnett	normal	0.053
8	complete	3	unbalanced_np	3	max	Dunnett	normal	0.0521
10	complete	3	unbalanced_np	3	max	Dunnett	normal	0.0491
12	complete	3	unbalanced_np	3	max	Dunnett	normal	0.0533
14	complete	3	unbalanced_np	3	max	Dunnett	normal	0.0495
16	complete	3	unbalanced_np	3	max	Dunnett	normal	0.0527
18	complete	3	unbalanced_np	3	max	Dunnett	normal	0.045
0	homo	1	balanced	4	sandwich	Dunnett	normal	0.1229
2	homo	1	balanced	4	sandwich	Dunnett	normal	0.1031
4	homo	1	balanced	4	sandwich	Dunnett	normal	0.0952
6	homo	1	balanced	4	sandwich	Dunnett	normal	0.0862
8	homo	1	balanced	4	sandwich	Dunnett	normal	0.0816
10	homo	1	balanced	4	sandwich	Dunnett	normal	0.0755
12	homo	1	balanced	4	sandwich	Dunnett	normal	0.0763
14	homo	1	balanced	4	sandwich	Dunnett	normal	0.0753
16	homo	1	balanced	4	sandwich	Dunnett	normal	0.0732
18	homo	1	balanced	4	sandwich	Dunnett	normal	0.0671
0	homo	1	balanced	4	min	Dunnett	normal	0.0427
2	homo	1	balanced	4	min	Dunnett	normal	0.0478
4	homo	1	balanced	4	min	Dunnett	normal	0.0504
6	homo	1	balanced	4	min	Dunnett	normal	0.0523
8	homo	1	balanced	4	min	Dunnett	normal	0.0559
10	homo	1	balanced	4	min	Dunnett	normal	0.0493
12	homo	1	balanced	4	min	Dunnett	normal	0.0501
14	homo	1	balanced	4	min	Dunnett	normal	0.0475
16	homo	1	balanced	4	min	Dunnett	normal	0.0523
18	homo	1	balanced	4	min	Dunnett	normal	0.0473
0	homo	1	balanced	4	mean	Dunnett	normal	0.0549
2	homo	1	balanced	4	mean	Dunnett	normal	0.0552
4	homo	1	balanced	4	mean	Dunnett	normal	0.0553
6	homo	1	balanced	4	mean	Dunnett	normal	0.054
8	homo	1	balanced	4	mean	Dunnett	normal	0.057
10	homo	1	balanced	4	mean	Dunnett	normal	0.054
12	homo	1	balanced	4	mean	Dunnett	normal	0.0519
14	homo	1	balanced	4	mean	Dunnett	normal	0.0485
16	homo	1	balanced	4	mean	Dunnett	normal	0.0526
18	homo	1	balanced	4	mean	Dunnett	normal	0.0478
0	homo	1	balanced	4	max	Dunnett	normal	0.0662
2	homo	1	balanced	4	max	Dunnett	normal	0.0569
4	homo	1	balanced	4	max	Dunnett	normal	0.0582
6	homo	1	balanced	4	max	Dunnett	normal	0.0569
8	homo	1	balanced	4	max	Dunnett	normal	0.0524
10	homo	1	balanced	4	max	Dunnett	normal	0.0538
12	homo	1	balanced	4	max	Dunnett	normal	0.0489
14	homo	1	balanced	4	max	Dunnett	normal	0.0488
16	homo	1	balanced	4	max	Dunnett	normal	0.0536
18	homo	1	balanced	4	max	Dunnett	normal	0.0481
0	hetero	1	balanced	4	sandwich	Dunnett	normal	0.1304
2	hetero	1	balanced	4	sandwich	Dunnett	normal	0.1091
4	hetero	1	balanced	4	sandwich	Dunnett	normal	0.0989
6	hetero	1	balanced	4	sandwich	Dunnett	normal	0.0918
8	hetero	1	balanced	4	sandwich	Dunnett	normal	0.0827
10	hetero	1	balanced	4	sandwich	Dunnett	normal	0.0783
12	hetero	1	balanced	4	sandwich	Dunnett	normal	0.0797
14	hetero	1	balanced	4	sandwich	Dunnett	normal	0.0719
16	hetero	1	balanced	4	sandwich	Dunnett	normal	0.0716
18	hetero	1	balanced	4	sandwich	Dunnett	normal	0.0694
0	hetero	1	balanced	4	min	Dunnett	normal	0.0432
2	hetero	1	balanced	4	min	Dunnett	normal	0.0427
4	hetero	1	balanced	4	min	Dunnett	normal	0.0428
6	hetero	1	balanced	4	min	Dunnett	normal	0.0508
8	hetero	1	balanced	4	min	Dunnett	normal	0.0464
10	hetero	1	balanced	4	min	Dunnett	normal	0.0448
12	hetero	1	balanced	4	min	Dunnett	normal	0.0442
14	hetero	1	balanced	4	min	Dunnett	normal	0.0436
16	hetero	1	balanced	4	min	Dunnett	normal	0.0501
18	hetero	1	balanced	4	min	Dunnett	normal	0.0498
0	hetero	1	balanced	4	mean	Dunnett	normal	0.0592
2	hetero	1	balanced	4	mean	Dunnett	normal	0.0566
4	hetero	1	balanced	4	mean	Dunnett	normal	0.0506
6	hetero	1	balanced	4	mean	Dunnett	normal	0.0524
8	hetero	1	balanced	4	mean	Dunnett	normal	0.0526
10	hetero	1	balanced	4	mean	Dunnett	normal	0.0506
12	hetero	1	balanced	4	mean	Dunnett	normal	0.0487
14	hetero	1	balanced	4	mean	Dunnett	normal	0.0485
16	hetero	1	balanced	4	mean	Dunnett	normal	0.0501
18	hetero	1	balanced	4	mean	Dunnett	normal	0.0537
0	hetero	1	balanced	4	max	Dunnett	normal	0.0659
2	hetero	1	balanced	4	max	Dunnett	normal	0.0569
4	hetero	1	balanced	4	max	Dunnett	normal	0.0536
6	hetero	1	balanced	4	max	Dunnett	normal	0.0559
8	hetero	1	balanced	4	max	Dunnett	normal	0.0565
10	hetero	1	balanced	4	max	Dunnett	normal	0.0554
12	hetero	1	balanced	4	max	Dunnett	normal	0.0499
14	hetero	1	balanced	4	max	Dunnett	normal	0.0542
16	hetero	1	balanced	4	max	Dunnett	normal	0.0532
18	hetero	1	balanced	4	max	Dunnett	normal	0.0558
0	complete	1	balanced	4	sandwich	Dunnett	normal	0.1196
2	complete	1	balanced	4	sandwich	Dunnett	normal	0.0968
4	complete	1	balanced	4	sandwich	Dunnett	normal	0.0925
6	complete	1	balanced	4	sandwich	Dunnett	normal	0.0867
8	complete	1	balanced	4	sandwich	Dunnett	normal	0.0784
10	complete	1	balanced	4	sandwich	Dunnett	normal	0.0769
12	complete	1	balanced	4	sandwich	Dunnett	normal	0.0699
14	complete	1	balanced	4	sandwich	Dunnett	normal	0.0675
16	complete	1	balanced	4	sandwich	Dunnett	normal	0.071
18	complete	1	balanced	4	sandwich	Dunnett	normal	0.0637
0	complete	1	balanced	4	min	Dunnett	normal	0.0412
2	complete	1	balanced	4	min	Dunnett	normal	0.0433
4	complete	1	balanced	4	min	Dunnett	normal	0.0486
6	complete	1	balanced	4	min	Dunnett	normal	0.0516
8	complete	1	balanced	4	min	Dunnett	normal	0.0516
10	complete	1	balanced	4	min	Dunnett	normal	0.0469
12	complete	1	balanced	4	min	Dunnett	normal	0.0503
14	complete	1	balanced	4	min	Dunnett	normal	0.0521
16	complete	1	balanced	4	min	Dunnett	normal	0.0497
18	complete	1	balanced	4	min	Dunnett	normal	0.044
0	complete	1	balanced	4	mean	Dunnett	normal	0.0534
2	complete	1	balanced	4	mean	Dunnett	normal	0.0509
4	complete	1	balanced	4	mean	Dunnett	normal	0.0513
6	complete	1	balanced	4	mean	Dunnett	normal	0.0503
8	complete	1	balanced	4	mean	Dunnett	normal	0.0496
10	complete	1	balanced	4	mean	Dunnett	normal	0.0488
12	complete	1	balanced	4	mean	Dunnett	normal	0.0494
14	complete	1	balanced	4	mean	Dunnett	normal	0.0476
16	complete	1	balanced	4	mean	Dunnett	normal	0.0518
18	complete	1	balanced	4	mean	Dunnett	normal	0.0467
0	complete	1	balanced	4	max	Dunnett	normal	0.0637
2	complete	1	balanced	4	max	Dunnett	normal	0.0587
4	complete	1	balanced	4	max	Dunnett	normal	0.0508
6	complete	1	balanced	4	max	Dunnett	normal	0.0526
8	complete	1	balanced	4	max	Dunnett	normal	0.0468
10	complete	1	balanced	4	max	Dunnett	normal	0.0504
12	complete	1	balanced	4	max	Dunnett	normal	0.0464
14	complete	1	balanced	4	max	Dunnett	normal	0.0513
16	complete	1	balanced	4	max	Dunnett	normal	0.0475
18	complete	1	balanced	4	max	Dunnett	normal	0.0465
0	hetero	3	balanced	4	sandwich	Dunnett	normal	0.142
2	hetero	3	balanced	4	sandwich	Dunnett	normal	0.1135
4	hetero	3	balanced	4	sandwich	Dunnett	normal	0.1003
6	hetero	3	balanced	4	sandwich	Dunnett	normal	0.0927
8	hetero	3	balanced	4	sandwich	Dunnett	normal	0.0863
10	hetero	3	balanced	4	sandwich	Dunnett	normal	0.0788
12	hetero	3	balanced	4	sandwich	Dunnett	normal	0.0753
14	hetero	3	balanced	4	sandwich	Dunnett	normal	0.0764
16	hetero	3	balanced	4	sandwich	Dunnett	normal	0.0716
18	hetero	3	balanced	4	sandwich	Dunnett	normal	0.0682
0	hetero	3	balanced	4	min	Dunnett	normal	0.0372
2	hetero	3	balanced	4	min	Dunnett	normal	0.0399
4	hetero	3	balanced	4	min	Dunnett	normal	0.0416
6	hetero	3	balanced	4	min	Dunnett	normal	0.0489
8	hetero	3	balanced	4	min	Dunnett	normal	0.0487
10	hetero	3	balanced	4	min	Dunnett	normal	0.0444
12	hetero	3	balanced	4	min	Dunnett	normal	0.0496
14	hetero	3	balanced	4	min	Dunnett	normal	0.0466
16	hetero	3	balanced	4	min	Dunnett	normal	0.0511
18	hetero	3	balanced	4	min	Dunnett	normal	0.0515
0	hetero	3	balanced	4	mean	Dunnett	normal	0.0574
2	hetero	3	balanced	4	mean	Dunnett	normal	0.0478
4	hetero	3	balanced	4	mean	Dunnett	normal	0.0475
6	hetero	3	balanced	4	mean	Dunnett	normal	0.0493
8	hetero	3	balanced	4	mean	Dunnett	normal	0.0518
10	hetero	3	balanced	4	mean	Dunnett	normal	0.0463
12	hetero	3	balanced	4	mean	Dunnett	normal	0.0477
14	hetero	3	balanced	4	mean	Dunnett	normal	0.051
16	hetero	3	balanced	4	mean	Dunnett	normal	0.0496
18	hetero	3	balanced	4	mean	Dunnett	normal	0.0553
0	hetero	3	balanced	4	max	Dunnett	normal	0.0588
2	hetero	3	balanced	4	max	Dunnett	normal	0.0555
4	hetero	3	balanced	4	max	Dunnett	normal	0.0502
6	hetero	3	balanced	4	max	Dunnett	normal	0.0492
8	hetero	3	balanced	4	max	Dunnett	normal	0.0512
10	hetero	3	balanced	4	max	Dunnett	normal	0.0487
12	hetero	3	balanced	4	max	Dunnett	normal	0.0515
14	hetero	3	balanced	4	max	Dunnett	normal	0.0509
16	hetero	3	balanced	4	max	Dunnett	normal	0.0505
18	hetero	3	balanced	4	max	Dunnett	normal	0.0526
0	complete	3	balanced	4	sandwich	Dunnett	normal	0.12
2	complete	3	balanced	4	sandwich	Dunnett	normal	0.1048
4	complete	3	balanced	4	sandwich	Dunnett	normal	0.0918
6	complete	3	balanced	4	sandwich	Dunnett	normal	0.084
8	complete	3	balanced	4	sandwich	Dunnett	normal	0.0791
10	complete	3	balanced	4	sandwich	Dunnett	normal	0.0777
12	complete	3	balanced	4	sandwich	Dunnett	normal	0.0726
14	complete	3	balanced	4	sandwich	Dunnett	normal	0.0709
16	complete	3	balanced	4	sandwich	Dunnett	normal	0.0676
18	complete	3	balanced	4	sandwich	Dunnett	normal	0.0674
0	complete	3	balanced	4	min	Dunnett	normal	0.038
2	complete	3	balanced	4	min	Dunnett	normal	0.0437
4	complete	3	balanced	4	min	Dunnett	normal	0.0467
6	complete	3	balanced	4	min	Dunnett	normal	0.0496
8	complete	3	balanced	4	min	Dunnett	normal	0.0476
10	complete	3	balanced	4	min	Dunnett	normal	0.0494
12	complete	3	balanced	4	min	Dunnett	normal	0.0494
14	complete	3	balanced	4	min	Dunnett	normal	0.0427
16	complete	3	balanced	4	min	Dunnett	normal	0.0494
18	complete	3	balanced	4	min	Dunnett	normal	0.0454
0	complete	3	balanced	4	mean	Dunnett	normal	0.0541
2	complete	3	balanced	4	mean	Dunnett	normal	0.0493
4	complete	3	balanced	4	mean	Dunnett	normal	0.0521
6	complete	3	balanced	4	mean	Dunnett	normal	0.0485
8	complete	3	balanced	4	mean	Dunnett	normal	0.0475
10	complete	3	balanced	4	mean	Dunnett	normal	0.05
12	complete	3	balanced	4	mean	Dunnett	normal	0.0457
14	complete	3	balanced	4	mean	Dunnett	normal	0.0482
16	complete	3	balanced	4	mean	Dunnett	normal	0.0515
18	complete	3	balanced	4	mean	Dunnett	normal	0.0491
0	complete	3	balanced	4	max	Dunnett	normal	0.0646
2	complete	3	balanced	4	max	Dunnett	normal	0.0564
4	complete	3	balanced	4	max	Dunnett	normal	0.0563
6	complete	3	balanced	4	max	Dunnett	normal	0.0514
8	complete	3	balanced	4	max	Dunnett	normal	0.0496
10	complete	3	balanced	4	max	Dunnett	normal	0.0471
12	complete	3	balanced	4	max	Dunnett	normal	0.0491
14	complete	3	balanced	4	max	Dunnett	normal	0.051
16	complete	3	balanced	4	max	Dunnett	normal	0.0521
18	complete	3	balanced	4	max	Dunnett	normal	0.0529
0	homo	1	unbalanced_pp	4	sandwich	Dunnett	normal	0.092
2	homo	1	unbalanced_pp	4	sandwich	Dunnett	normal	0.083
4	homo	1	unbalanced_pp	4	sandwich	Dunnett	normal	0.0786
6	homo	1	unbalanced_pp	4	sandwich	Dunnett	normal	0.0787
8	homo	1	unbalanced_pp	4	sandwich	Dunnett	normal	0.0763
10	homo	1	unbalanced_pp	4	sandwich	Dunnett	normal	0.0673
12	homo	1	unbalanced_pp	4	sandwich	Dunnett	normal	0.0733
14	homo	1	unbalanced_pp	4	sandwich	Dunnett	normal	0.0699
16	homo	1	unbalanced_pp	4	sandwich	Dunnett	normal	0.0691
18	homo	1	unbalanced_pp	4	sandwich	Dunnett	normal	0.061
0	homo	1	unbalanced_pp	4	min	Dunnett	normal	0.0433
2	homo	1	unbalanced_pp	4	min	Dunnett	normal	0.0418
4	homo	1	unbalanced_pp	4	min	Dunnett	normal	0.0502
6	homo	1	unbalanced_pp	4	min	Dunnett	normal	0.0515
8	homo	1	unbalanced_pp	4	min	Dunnett	normal	0.0475
10	homo	1	unbalanced_pp	4	min	Dunnett	normal	0.0505
12	homo	1	unbalanced_pp	4	min	Dunnett	normal	0.0524
14	homo	1	unbalanced_pp	4	min	Dunnett	normal	0.0509
16	homo	1	unbalanced_pp	4	min	Dunnett	normal	0.0518
18	homo	1	unbalanced_pp	4	min	Dunnett	normal	0.0493
0	homo	1	unbalanced_pp	4	mean	Dunnett	normal	0.0557
2	homo	1	unbalanced_pp	4	mean	Dunnett	normal	0.0554
4	homo	1	unbalanced_pp	4	mean	Dunnett	normal	0.0539
6	homo	1	unbalanced_pp	4	mean	Dunnett	normal	0.0542
8	homo	1	unbalanced_pp	4	mean	Dunnett	normal	0.0528
10	homo	1	unbalanced_pp	4	mean	Dunnett	normal	0.0518
12	homo	1	unbalanced_pp	4	mean	Dunnett	normal	0.0548
14	homo	1	unbalanced_pp	4	mean	Dunnett	normal	0.0532
16	homo	1	unbalanced_pp	4	mean	Dunnett	normal	0.0535
18	homo	1	unbalanced_pp	4	mean	Dunnett	normal	0.0532
0	homo	1	unbalanced_pp	4	max	Dunnett	normal	0.0598
2	homo	1	unbalanced_pp	4	max	Dunnett	normal	0.0591
4	homo	1	unbalanced_pp	4	max	Dunnett	normal	0.0582
6	homo	1	unbalanced_pp	4	max	Dunnett	normal	0.0568
8	homo	1	unbalanced_pp	4	max	Dunnett	normal	0.0548
10	homo	1	unbalanced_pp	4	max	Dunnett	normal	0.0533
12	homo	1	unbalanced_pp	4	max	Dunnett	normal	0.0569
14	homo	1	unbalanced_pp	4	max	Dunnett	normal	0.0541
16	homo	1	unbalanced_pp	4	max	Dunnett	normal	0.0538
18	homo	1	unbalanced_pp	4	max	Dunnett	normal	0.0543
0	hetero	1	unbalanced_pp	4	sandwich	Dunnett	normal	0.0757
2	hetero	1	unbalanced_pp	4	sandwich	Dunnett	normal	0.0753
4	hetero	1	unbalanced_pp	4	sandwich	Dunnett	normal	0.0722
6	hetero	1	unbalanced_pp	4	sandwich	Dunnett	normal	0.0696
8	hetero	1	unbalanced_pp	4	sandwich	Dunnett	normal	0.0717
10	hetero	1	unbalanced_pp	4	sandwich	Dunnett	normal	0.0665
12	hetero	1	unbalanced_pp	4	sandwich	Dunnett	normal	0.0685
14	hetero	1	unbalanced_pp	4	sandwich	Dunnett	normal	0.0639
16	hetero	1	unbalanced_pp	4	sandwich	Dunnett	normal	0.066
18	hetero	1	unbalanced_pp	4	sandwich	Dunnett	normal	0.0672
0	hetero	1	unbalanced_pp	4	min	Dunnett	normal	0.0498
2	hetero	1	unbalanced_pp	4	min	Dunnett	normal	0.0476
4	hetero	1	unbalanced_pp	4	min	Dunnett	normal	0.0448
6	hetero	1	unbalanced_pp	4	min	Dunnett	normal	0.0451
8	hetero	1	unbalanced_pp	4	min	Dunnett	normal	0.047
10	hetero	1	unbalanced_pp	4	min	Dunnett	normal	0.052
12	hetero	1	unbalanced_pp	4	min	Dunnett	normal	0.0533
14	hetero	1	unbalanced_pp	4	min	Dunnett	normal	0.0468
16	hetero	1	unbalanced_pp	4	min	Dunnett	normal	0.0455
18	hetero	1	unbalanced_pp	4	min	Dunnett	normal	0.0435
0	hetero	1	unbalanced_pp	4	mean	Dunnett	normal	0.0544
2	hetero	1	unbalanced_pp	4	mean	Dunnett	normal	0.0538
4	hetero	1	unbalanced_pp	4	mean	Dunnett	normal	0.0501
6	hetero	1	unbalanced_pp	4	mean	Dunnett	normal	0.0508
8	hetero	1	unbalanced_pp	4	mean	Dunnett	normal	0.0489
10	hetero	1	unbalanced_pp	4	mean	Dunnett	normal	0.0504
12	hetero	1	unbalanced_pp	4	mean	Dunnett	normal	0.0516
14	hetero	1	unbalanced_pp	4	mean	Dunnett	normal	0.0513
16	hetero	1	unbalanced_pp	4	mean	Dunnett	normal	0.0459
18	hetero	1	unbalanced_pp	4	mean	Dunnett	normal	0.0456
0	hetero	1	unbalanced_pp	4	max	Dunnett	normal	0.0524
2	hetero	1	unbalanced_pp	4	max	Dunnett	normal	0.0513
4	hetero	1	unbalanced_pp	4	max	Dunnett	normal	0.0495
6	hetero	1	unbalanced_pp	4	max	Dunnett	normal	0.0515
8	hetero	1	unbalanced_pp	4	max	Dunnett	normal	0.0507
10	hetero	1	unbalanced_pp	4	max	Dunnett	normal	0.0528
12	hetero	1	unbalanced_pp	4	max	Dunnett	normal	0.0552
14	hetero	1	unbalanced_pp	4	max	Dunnett	normal	0.053
16	hetero	1	unbalanced_pp	4	max	Dunnett	normal	0.0474
18	hetero	1	unbalanced_pp	4	max	Dunnett	normal	0.0459
0	complete	1	unbalanced_pp	4	sandwich	Dunnett	normal	0.0869
2	complete	1	unbalanced_pp	4	sandwich	Dunnett	normal	0.0781
4	complete	1	unbalanced_pp	4	sandwich	Dunnett	normal	0.0738
6	complete	1	unbalanced_pp	4	sandwich	Dunnett	normal	0.0705
8	complete	1	unbalanced_pp	4	sandwich	Dunnett	normal	0.0689
10	complete	1	unbalanced_pp	4	sandwich	Dunnett	normal	0.0666
12	complete	1	unbalanced_pp	4	sandwich	Dunnett	normal	0.0695
14	complete	1	unbalanced_pp	4	sandwich	Dunnett	normal	0.0644
16	complete	1	unbalanced_pp	4	sandwich	Dunnett	normal	0.0644
18	complete	1	unbalanced_pp	4	sandwich	Dunnett	normal	0.0597
0	complete	1	unbalanced_pp	4	min	Dunnett	normal	0.0394
2	complete	1	unbalanced_pp	4	min	Dunnett	normal	0.0446
4	complete	1	unbalanced_pp	4	min	Dunnett	normal	0.0451
6	complete	1	unbalanced_pp	4	min	Dunnett	normal	0.045
8	complete	1	unbalanced_pp	4	min	Dunnett	normal	0.0496
10	complete	1	unbalanced_pp	4	min	Dunnett	normal	0.0469
12	complete	1	unbalanced_pp	4	min	Dunnett	normal	0.047
14	complete	1	unbalanced_pp	4	min	Dunnett	normal	0.0467
16	complete	1	unbalanced_pp	4	min	Dunnett	normal	0.0486
18	complete	1	unbalanced_pp	4	min	Dunnett	normal	0.0491
0	complete	1	unbalanced_pp	4	mean	Dunnett	normal	0.0545
2	complete	1	unbalanced_pp	4	mean	Dunnett	normal	0.0507
4	complete	1	unbalanced_pp	4	mean	Dunnett	normal	0.0532
6	complete	1	unbalanced_pp	4	mean	Dunnett	normal	0.0525
8	complete	1	unbalanced_pp	4	mean	Dunnett	normal	0.0497
10	complete	1	unbalanced_pp	4	mean	Dunnett	normal	0.05
12	complete	1	unbalanced_pp	4	mean	Dunnett	normal	0.0473
14	complete	1	unbalanced_pp	4	mean	Dunnett	normal	0.0499
16	complete	1	unbalanced_pp	4	mean	Dunnett	normal	0.0491
18	complete	1	unbalanced_pp	4	mean	Dunnett	normal	0.0474
0	complete	1	unbalanced_pp	4	max	Dunnett	normal	0.0616
2	complete	1	unbalanced_pp	4	max	Dunnett	normal	0.0574
4	complete	1	unbalanced_pp	4	max	Dunnett	normal	0.055
6	complete	1	unbalanced_pp	4	max	Dunnett	normal	0.048
8	complete	1	unbalanced_pp	4	max	Dunnett	normal	0.0543
10	complete	1	unbalanced_pp	4	max	Dunnett	normal	0.0498
12	complete	1	unbalanced_pp	4	max	Dunnett	normal	0.0547
14	complete	1	unbalanced_pp	4	max	Dunnett	normal	0.0491
16	complete	1	unbalanced_pp	4	max	Dunnett	normal	0.049
18	complete	1	unbalanced_pp	4	max	Dunnett	normal	0.0526
0	hetero	3	unbalanced_pp	4	sandwich	Dunnett	normal	0.0784
2	hetero	3	unbalanced_pp	4	sandwich	Dunnett	normal	0.0768
4	hetero	3	unbalanced_pp	4	sandwich	Dunnett	normal	0.0679
6	hetero	3	unbalanced_pp	4	sandwich	Dunnett	normal	0.0721
8	hetero	3	unbalanced_pp	4	sandwich	Dunnett	normal	0.0687
10	hetero	3	unbalanced_pp	4	sandwich	Dunnett	normal	0.062
12	hetero	3	unbalanced_pp	4	sandwich	Dunnett	normal	0.0613
14	hetero	3	unbalanced_pp	4	sandwich	Dunnett	normal	0.0691
16	hetero	3	unbalanced_pp	4	sandwich	Dunnett	normal	0.0622
18	hetero	3	unbalanced_pp	4	sandwich	Dunnett	normal	0.0654
0	hetero	3	unbalanced_pp	4	min	Dunnett	normal	0.0446
2	hetero	3	unbalanced_pp	4	min	Dunnett	normal	0.0479
4	hetero	3	unbalanced_pp	4	min	Dunnett	normal	0.0487
6	hetero	3	unbalanced_pp	4	min	Dunnett	normal	0.048
8	hetero	3	unbalanced_pp	4	min	Dunnett	normal	0.0495
10	hetero	3	unbalanced_pp	4	min	Dunnett	normal	0.0487
12	hetero	3	unbalanced_pp	4	min	Dunnett	normal	0.0471
14	hetero	3	unbalanced_pp	4	min	Dunnett	normal	0.0493
16	hetero	3	unbalanced_pp	4	min	Dunnett	normal	0.0489
18	hetero	3	unbalanced_pp	4	min	Dunnett	normal	0.047
0	hetero	3	unbalanced_pp	4	mean	Dunnett	normal	0.0477
2	hetero	3	unbalanced_pp	4	mean	Dunnett	normal	0.053
4	hetero	3	unbalanced_pp	4	mean	Dunnett	normal	0.0494
6	hetero	3	unbalanced_pp	4	mean	Dunnett	normal	0.0477
8	hetero	3	unbalanced_pp	4	mean	Dunnett	normal	0.0512
10	hetero	3	unbalanced_pp	4	mean	Dunnett	normal	0.0488
12	hetero	3	unbalanced_pp	4	mean	Dunnett	normal	0.0491
14	hetero	3	unbalanced_pp	4	mean	Dunnett	normal	0.0508
16	hetero	3	unbalanced_pp	4	mean	Dunnett	normal	0.0483
18	hetero	3	unbalanced_pp	4	mean	Dunnett	normal	0.0473
0	hetero	3	unbalanced_pp	4	max	Dunnett	normal	0.0492
2	hetero	3	unbalanced_pp	4	max	Dunnett	normal	0.049
4	hetero	3	unbalanced_pp	4	max	Dunnett	normal	0.0534
6	hetero	3	unbalanced_pp	4	max	Dunnett	normal	0.0492
8	hetero	3	unbalanced_pp	4	max	Dunnett	normal	0.0526
10	hetero	3	unbalanced_pp	4	max	Dunnett	normal	0.05
12	hetero	3	unbalanced_pp	4	max	Dunnett	normal	0.0476
14	hetero	3	unbalanced_pp	4	max	Dunnett	normal	0.0524
16	hetero	3	unbalanced_pp	4	max	Dunnett	normal	0.0506
18	hetero	3	unbalanced_pp	4	max	Dunnett	normal	0.0477
0	complete	3	unbalanced_pp	4	sandwich	Dunnett	normal	0.0829
2	complete	3	unbalanced_pp	4	sandwich	Dunnett	normal	0.0764
4	complete	3	unbalanced_pp	4	sandwich	Dunnett	normal	0.0699
6	complete	3	unbalanced_pp	4	sandwich	Dunnett	normal	0.0744
8	complete	3	unbalanced_pp	4	sandwich	Dunnett	normal	0.0697
10	complete	3	unbalanced_pp	4	sandwich	Dunnett	normal	0.0689
12	complete	3	unbalanced_pp	4	sandwich	Dunnett	normal	0.0651
14	complete	3	unbalanced_pp	4	sandwich	Dunnett	normal	0.0662
16	complete	3	unbalanced_pp	4	sandwich	Dunnett	normal	0.0585
18	complete	3	unbalanced_pp	4	sandwich	Dunnett	normal	0.0595
0	complete	3	unbalanced_pp	4	min	Dunnett	normal	0.0451
2	complete	3	unbalanced_pp	4	min	Dunnett	normal	0.0447
4	complete	3	unbalanced_pp	4	min	Dunnett	normal	0.0451
6	complete	3	unbalanced_pp	4	min	Dunnett	normal	0.0443
8	complete	3	unbalanced_pp	4	min	Dunnett	normal	0.0434
10	complete	3	unbalanced_pp	4	min	Dunnett	normal	0.0485
12	complete	3	unbalanced_pp	4	min	Dunnett	normal	0.0446
14	complete	3	unbalanced_pp	4	min	Dunnett	normal	0.0488
16	complete	3	unbalanced_pp	4	min	Dunnett	normal	0.0476
18	complete	3	unbalanced_pp	4	min	Dunnett	normal	0.0478
0	complete	3	unbalanced_pp	4	mean	Dunnett	normal	0.049
2	complete	3	unbalanced_pp	4	mean	Dunnett	normal	0.0534
4	complete	3	unbalanced_pp	4	mean	Dunnett	normal	0.0527
6	complete	3	unbalanced_pp	4	mean	Dunnett	normal	0.0483
8	complete	3	unbalanced_pp	4	mean	Dunnett	normal	0.0519
10	complete	3	unbalanced_pp	4	mean	Dunnett	normal	0.0483
12	complete	3	unbalanced_pp	4	mean	Dunnett	normal	0.0522
14	complete	3	unbalanced_pp	4	mean	Dunnett	normal	0.0478
16	complete	3	unbalanced_pp	4	mean	Dunnett	normal	0.0502
18	complete	3	unbalanced_pp	4	mean	Dunnett	normal	0.0521
0	complete	3	unbalanced_pp	4	max	Dunnett	normal	0.0593
2	complete	3	unbalanced_pp	4	max	Dunnett	normal	0.0558
4	complete	3	unbalanced_pp	4	max	Dunnett	normal	0.0566
6	complete	3	unbalanced_pp	4	max	Dunnett	normal	0.0579
8	complete	3	unbalanced_pp	4	max	Dunnett	normal	0.05
10	complete	3	unbalanced_pp	4	max	Dunnett	normal	0.0514
12	complete	3	unbalanced_pp	4	max	Dunnett	normal	0.0552
14	complete	3	unbalanced_pp	4	max	Dunnett	normal	0.0479
16	complete	3	unbalanced_pp	4	max	Dunnett	normal	0.051
18	complete	3	unbalanced_pp	4	max	Dunnett	normal	0.0495
0	homo	1	unbalanced_np	4	sandwich	Dunnett	normal	0.1033
2	homo	1	unbalanced_np	4	sandwich	Dunnett	normal	0.097
4	homo	1	unbalanced_np	4	sandwich	Dunnett	normal	0.086
6	homo	1	unbalanced_np	4	sandwich	Dunnett	normal	0.0812
8	homo	1	unbalanced_np	4	sandwich	Dunnett	normal	0.079
10	homo	1	unbalanced_np	4	sandwich	Dunnett	normal	0.0773
12	homo	1	unbalanced_np	4	sandwich	Dunnett	normal	0.0718
14	homo	1	unbalanced_np	4	sandwich	Dunnett	normal	0.0738
16	homo	1	unbalanced_np	4	sandwich	Dunnett	normal	0.0673
18	homo	1	unbalanced_np	4	sandwich	Dunnett	normal	0.0682
0	homo	1	unbalanced_np	4	min	Dunnett	normal	0.0491
2	homo	1	unbalanced_np	4	min	Dunnett	normal	0.0451
4	homo	1	unbalanced_np	4	min	Dunnett	normal	0.0463
6	homo	1	unbalanced_np	4	min	Dunnett	normal	0.0492
8	homo	1	unbalanced_np	4	min	Dunnett	normal	0.0497
10	homo	1	unbalanced_np	4	min	Dunnett	normal	0.0533
12	homo	1	unbalanced_np	4	min	Dunnett	normal	0.0546
14	homo	1	unbalanced_np	4	min	Dunnett	normal	0.0503
16	homo	1	unbalanced_np	4	min	Dunnett	normal	0.0486
18	homo	1	unbalanced_np	4	min	Dunnett	normal	0.0562
0	homo	1	unbalanced_np	4	mean	Dunnett	normal	0.0583
2	homo	1	unbalanced_np	4	mean	Dunnett	normal	0.059
4	homo	1	unbalanced_np	4	mean	Dunnett	normal	0.0557
6	homo	1	unbalanced_np	4	mean	Dunnett	normal	0.0521
8	homo	1	unbalanced_np	4	mean	Dunnett	normal	0.0554
10	homo	1	unbalanced_np	4	mean	Dunnett	normal	0.0532
12	homo	1	unbalanced_np	4	mean	Dunnett	normal	0.051
14	homo	1	unbalanced_np	4	mean	Dunnett	normal	0.0523
16	homo	1	unbalanced_np	4	mean	Dunnett	normal	0.0501
18	homo	1	unbalanced_np	4	mean	Dunnett	normal	0.0568
0	homo	1	unbalanced_np	4	max	Dunnett	normal	0.0679
2	homo	1	unbalanced_np	4	max	Dunnett	normal	0.0601
4	homo	1	unbalanced_np	4	max	Dunnett	normal	0.0605
6	homo	1	unbalanced_np	4	max	Dunnett	normal	0.054
8	homo	1	unbalanced_np	4	max	Dunnett	normal	0.0558
10	homo	1	unbalanced_np	4	max	Dunnett	normal	0.0537
12	homo	1	unbalanced_np	4	max	Dunnett	normal	0.0517
14	homo	1	unbalanced_np	4	max	Dunnett	normal	0.053
16	homo	1	unbalanced_np	4	max	Dunnett	normal	0.0508
18	homo	1	unbalanced_np	4	max	Dunnett	normal	0.0574
0	hetero	1	unbalanced_np	4	sandwich	Dunnett	normal	0.1262
2	hetero	1	unbalanced_np	4	sandwich	Dunnett	normal	0.1083
4	hetero	1	unbalanced_np	4	sandwich	Dunnett	normal	0.0975
6	hetero	1	unbalanced_np	4	sandwich	Dunnett	normal	0.0892
8	hetero	1	unbalanced_np	4	sandwich	Dunnett	normal	0.0875
10	hetero	1	unbalanced_np	4	sandwich	Dunnett	normal	0.0775
12	hetero	1	unbalanced_np	4	sandwich	Dunnett	normal	0.0779
14	hetero	1	unbalanced_np	4	sandwich	Dunnett	normal	0.0734
16	hetero	1	unbalanced_np	4	sandwich	Dunnett	normal	0.0719
18	hetero	1	unbalanced_np	4	sandwich	Dunnett	normal	0.0701
0	hetero	1	unbalanced_np	4	min	Dunnett	normal	0.0428
2	hetero	1	unbalanced_np	4	min	Dunnett	normal	0.0436
4	hetero	1	unbalanced_np	4	min	Dunnett	normal	0.0442
6	hetero	1	unbalanced_np	4	min	Dunnett	normal	0.0442
8	hetero	1	unbalanced_np	4	min	Dunnett	normal	0.0437
10	hetero	1	unbalanced_np	4	min	Dunnett	normal	0.0456
12	hetero	1	unbalanced_np	4	min	Dunnett	normal	0.0441
14	hetero	1	unbalanced_np	4	min	Dunnett	normal	0.0466
16	hetero	1	unbalanced_np	4	min	Dunnett	normal	0.0472
18	hetero	1	unbalanced_np	4	min	Dunnett	normal	0.0443
0	hetero	1	unbalanced_np	4	mean	Dunnett	normal	0.0658
2	hetero	1	unbalanced_np	4	mean	Dunnett	normal	0.0558
4	hetero	1	unbalanced_np	4	mean	Dunnett	normal	0.0546
6	hetero	1	unbalanced_np	4	mean	Dunnett	normal	0.051
8	hetero	1	unbalanced_np	4	mean	Dunnett	normal	0.0507
10	hetero	1	unbalanced_np	4	mean	Dunnett	normal	0.0506
12	hetero	1	unbalanced_np	4	mean	Dunnett	normal	0.0547
14	hetero	1	unbalanced_np	4	mean	Dunnett	normal	0.0493
16	hetero	1	unbalanced_np	4	mean	Dunnett	normal	0.0494
18	hetero	1	unbalanced_np	4	mean	Dunnett	normal	0.0498
0	hetero	1	unbalanced_np	4	max	Dunnett	normal	0.0741
2	hetero	1	unbalanced_np	4	max	Dunnett	normal	0.0637
4	hetero	1	unbalanced_np	4	max	Dunnett	normal	0.0574
6	hetero	1	unbalanced_np	4	max	Dunnett	normal	0.0566
8	hetero	1	unbalanced_np	4	max	Dunnett	normal	0.0554
10	hetero	1	unbalanced_np	4	max	Dunnett	normal	0.0545
12	hetero	1	unbalanced_np	4	max	Dunnett	normal	0.0511
14	hetero	1	unbalanced_np	4	max	Dunnett	normal	0.051
16	hetero	1	unbalanced_np	4	max	Dunnett	normal	0.0515
18	hetero	1	unbalanced_np	4	max	Dunnett	normal	0.052
0	complete	1	unbalanced_np	4	sandwich	Dunnett	normal	0.0888
2	complete	1	unbalanced_np	4	sandwich	Dunnett	normal	0.0967
4	complete	1	unbalanced_np	4	sandwich	Dunnett	normal	0.0771
6	complete	1	unbalanced_np	4	sandwich	Dunnett	normal	0.0814
8	complete	1	unbalanced_np	4	sandwich	Dunnett	normal	0.0737
10	complete	1	unbalanced_np	4	sandwich	Dunnett	normal	0.075
12	complete	1	unbalanced_np	4	sandwich	Dunnett	normal	0.0742
14	complete	1	unbalanced_np	4	sandwich	Dunnett	normal	0.0706
16	complete	1	unbalanced_np	4	sandwich	Dunnett	normal	0.0641
18	complete	1	unbalanced_np	4	sandwich	Dunnett	normal	0.0655
0	complete	1	unbalanced_np	4	min	Dunnett	normal	0.0431
2	complete	1	unbalanced_np	4	min	Dunnett	normal	0.0462
4	complete	1	unbalanced_np	4	min	Dunnett	normal	0.0462
6	complete	1	unbalanced_np	4	min	Dunnett	normal	0.0462
8	complete	1	unbalanced_np	4	min	Dunnett	normal	0.0439
10	complete	1	unbalanced_np	4	min	Dunnett	normal	0.0472
12	complete	1	unbalanced_np	4	min	Dunnett	normal	0.0479
14	complete	1	unbalanced_np	4	min	Dunnett	normal	0.0446
16	complete	1	unbalanced_np	4	min	Dunnett	normal	0.0478
18	complete	1	unbalanced_np	4	min	Dunnett	normal	0.0471
0	complete	1	unbalanced_np	4	mean	Dunnett	normal	0.0605
2	complete	1	unbalanced_np	4	mean	Dunnett	normal	0.0523
4	complete	1	unbalanced_np	4	mean	Dunnett	normal	0.0491
6	complete	1	unbalanced_np	4	mean	Dunnett	normal	0.0502
8	complete	1	unbalanced_np	4	mean	Dunnett	normal	0.0492
10	complete	1	unbalanced_np	4	mean	Dunnett	normal	0.0482
12	complete	1	unbalanced_np	4	mean	Dunnett	normal	0.0513
14	complete	1	unbalanced_np	4	mean	Dunnett	normal	0.0467
16	complete	1	unbalanced_np	4	mean	Dunnett	normal	0.0476
18	complete	1	unbalanced_np	4	mean	Dunnett	normal	0.0498
0	complete	1	unbalanced_np	4	max	Dunnett	normal	0.0674
2	complete	1	unbalanced_np	4	max	Dunnett	normal	0.0557
4	complete	1	unbalanced_np	4	max	Dunnett	normal	0.0527
6	complete	1	unbalanced_np	4	max	Dunnett	normal	0.0476
8	complete	1	unbalanced_np	4	max	Dunnett	normal	0.0497
10	complete	1	unbalanced_np	4	max	Dunnett	normal	0.0492
12	complete	1	unbalanced_np	4	max	Dunnett	normal	0.0519
14	complete	1	unbalanced_np	4	max	Dunnett	normal	0.0514
16	complete	1	unbalanced_np	4	max	Dunnett	normal	0.0511
18	complete	1	unbalanced_np	4	max	Dunnett	normal	0.0519
0	hetero	3	unbalanced_np	4	sandwich	Dunnett	normal	0.1239
2	hetero	3	unbalanced_np	4	sandwich	Dunnett	normal	0.1062
4	hetero	3	unbalanced_np	4	sandwich	Dunnett	normal	0.0984
6	hetero	3	unbalanced_np	4	sandwich	Dunnett	normal	0.0962
8	hetero	3	unbalanced_np	4	sandwich	Dunnett	normal	0.0936
10	hetero	3	unbalanced_np	4	sandwich	Dunnett	normal	0.0767
12	hetero	3	unbalanced_np	4	sandwich	Dunnett	normal	0.0773
14	hetero	3	unbalanced_np	4	sandwich	Dunnett	normal	0.0757
16	hetero	3	unbalanced_np	4	sandwich	Dunnett	normal	0.0749
18	hetero	3	unbalanced_np	4	sandwich	Dunnett	normal	0.0695
0	hetero	3	unbalanced_np	4	min	Dunnett	normal	0.0409
2	hetero	3	unbalanced_np	4	min	Dunnett	normal	0.0427
4	hetero	3	unbalanced_np	4	min	Dunnett	normal	0.0466
6	hetero	3	unbalanced_np	4	min	Dunnett	normal	0.045
8	hetero	3	unbalanced_np	4	min	Dunnett	normal	0.042
10	hetero	3	unbalanced_np	4	min	Dunnett	normal	0.0429
12	hetero	3	unbalanced_np	4	min	Dunnett	normal	0.0472
14	hetero	3	unbalanced_np	4	min	Dunnett	normal	0.0477
16	hetero	3	unbalanced_np	4	min	Dunnett	normal	0.0493
18	hetero	3	unbalanced_np	4	min	Dunnett	normal	0.0475
0	hetero	3	unbalanced_np	4	mean	Dunnett	normal	0.0508
2	hetero	3	unbalanced_np	4	mean	Dunnett	normal	0.0487
4	hetero	3	unbalanced_np	4	mean	Dunnett	normal	0.049
6	hetero	3	unbalanced_np	4	mean	Dunnett	normal	0.0508
8	hetero	3	unbalanced_np	4	mean	Dunnett	normal	0.0485
10	hetero	3	unbalanced_np	4	mean	Dunnett	normal	0.0459
12	hetero	3	unbalanced_np	4	mean	Dunnett	normal	0.0485
14	hetero	3	unbalanced_np	4	mean	Dunnett	normal	0.0464
16	hetero	3	unbalanced_np	4	mean	Dunnett	normal	0.0504
18	hetero	3	unbalanced_np	4	mean	Dunnett	normal	0.0484
0	hetero	3	unbalanced_np	4	max	Dunnett	normal	0.0568
2	hetero	3	unbalanced_np	4	max	Dunnett	normal	0.0549
4	hetero	3	unbalanced_np	4	max	Dunnett	normal	0.0486
6	hetero	3	unbalanced_np	4	max	Dunnett	normal	0.052
8	hetero	3	unbalanced_np	4	max	Dunnett	normal	0.0514
10	hetero	3	unbalanced_np	4	max	Dunnett	normal	0.0513
12	hetero	3	unbalanced_np	4	max	Dunnett	normal	0.0502
14	hetero	3	unbalanced_np	4	max	Dunnett	normal	0.0506
16	hetero	3	unbalanced_np	4	max	Dunnett	normal	0.05
18	hetero	3	unbalanced_np	4	max	Dunnett	normal	0.0527
0	complete	3	unbalanced_np	4	sandwich	Dunnett	normal	0.1037
2	complete	3	unbalanced_np	4	sandwich	Dunnett	normal	0.0906
4	complete	3	unbalanced_np	4	sandwich	Dunnett	normal	0.0786
6	complete	3	unbalanced_np	4	sandwich	Dunnett	normal	0.0756
8	complete	3	unbalanced_np	4	sandwich	Dunnett	normal	0.0748
10	complete	3	unbalanced_np	4	sandwich	Dunnett	normal	0.0742
12	complete	3	unbalanced_np	4	sandwich	Dunnett	normal	0.0685
14	complete	3	unbalanced_np	4	sandwich	Dunnett	normal	0.0681
16	complete	3	unbalanced_np	4	sandwich	Dunnett	normal	0.0647
18	complete	3	unbalanced_np	4	sandwich	Dunnett	normal	0.0609
0	complete	3	unbalanced_np	4	min	Dunnett	normal	0.0464
2	complete	3	unbalanced_np	4	min	Dunnett	normal	0.0402
4	complete	3	unbalanced_np	4	min	Dunnett	normal	0.0466
6	complete	3	unbalanced_np	4	min	Dunnett	normal	0.0465
8	complete	3	unbalanced_np	4	min	Dunnett	normal	0.0472
10	complete	3	unbalanced_np	4	min	Dunnett	normal	0.0478
12	complete	3	unbalanced_np	4	min	Dunnett	normal	0.0485
14	complete	3	unbalanced_np	4	min	Dunnett	normal	0.0521
16	complete	3	unbalanced_np	4	min	Dunnett	normal	0.0459
18	complete	3	unbalanced_np	4	min	Dunnett	normal	0.0468
0	complete	3	unbalanced_np	4	mean	Dunnett	normal	0.0602
2	complete	3	unbalanced_np	4	mean	Dunnett	normal	0.0497
4	complete	3	unbalanced_np	4	mean	Dunnett	normal	0.0493
6	complete	3	unbalanced_np	4	mean	Dunnett	normal	0.05
8	complete	3	unbalanced_np	4	mean	Dunnett	normal	0.0512
10	complete	3	unbalanced_np	4	mean	Dunnett	normal	0.0498
12	complete	3	unbalanced_np	4	mean	Dunnett	normal	0.0453
14	complete	3	unbalanced_np	4	mean	Dunnett	normal	0.0499
16	complete	3	unbalanced_np	4	mean	Dunnett	normal	0.0452
18	complete	3	unbalanced_np	4	mean	Dunnett	normal	0.0492
0	complete	3	unbalanced_np	4	max	Dunnett	normal	0.0624
2	complete	3	unbalanced_np	4	max	Dunnett	normal	0.0593
4	complete	3	unbalanced_np	4	max	Dunnett	normal	0.057
6	complete	3	unbalanced_np	4	max	Dunnett	normal	0.0531
8	complete	3	unbalanced_np	4	max	Dunnett	normal	0.0505
10	complete	3	unbalanced_np	4	max	Dunnett	normal	0.0492
12	complete	3	unbalanced_np	4	max	Dunnett	normal	0.0515
14	complete	3	unbalanced_np	4	max	Dunnett	normal	0.0513
16	complete	3	unbalanced_np	4	max	Dunnett	normal	0.0499
18	complete	3	unbalanced_np	4	max	Dunnett	normal	0.0512
0	homo	1	balanced	5	sandwich	Dunnett	normal	0.1391
2	homo	1	balanced	5	sandwich	Dunnett	normal	0.1143
4	homo	1	balanced	5	sandwich	Dunnett	normal	0.1069
6	homo	1	balanced	5	sandwich	Dunnett	normal	0.1014
8	homo	1	balanced	5	sandwich	Dunnett	normal	0.0885
10	homo	1	balanced	5	sandwich	Dunnett	normal	0.0817
12	homo	1	balanced	5	sandwich	Dunnett	normal	0.0786
14	homo	1	balanced	5	sandwich	Dunnett	normal	0.0761
16	homo	1	balanced	5	sandwich	Dunnett	normal	0.0763
18	homo	1	balanced	5	sandwich	Dunnett	normal	0.0652
0	homo	1	balanced	5	min	Dunnett	normal	0.0303
2	homo	1	balanced	5	min	Dunnett	normal	0.0468
4	homo	1	balanced	5	min	Dunnett	normal	0.0494
6	homo	1	balanced	5	min	Dunnett	normal	0.0507
8	homo	1	balanced	5	min	Dunnett	normal	0.0478
10	homo	1	balanced	5	min	Dunnett	normal	0.0514
12	homo	1	balanced	5	min	Dunnett	normal	0.0479
14	homo	1	balanced	5	min	Dunnett	normal	0.0474
16	homo	1	balanced	5	min	Dunnett	normal	0.0482
18	homo	1	balanced	5	min	Dunnett	normal	0.0522
0	homo	1	balanced	5	mean	Dunnett	normal	0.0588
2	homo	1	balanced	5	mean	Dunnett	normal	0.0584
4	homo	1	balanced	5	mean	Dunnett	normal	0.0558
6	homo	1	balanced	5	mean	Dunnett	normal	0.0572
8	homo	1	balanced	5	mean	Dunnett	normal	0.0504
10	homo	1	balanced	5	mean	Dunnett	normal	0.0516
12	homo	1	balanced	5	mean	Dunnett	normal	0.0539
14	homo	1	balanced	5	mean	Dunnett	normal	0.0486
16	homo	1	balanced	5	mean	Dunnett	normal	0.0497
18	homo	1	balanced	5	mean	Dunnett	normal	0.0474
0	homo	1	balanced	5	max	Dunnett	normal	0.087
2	homo	1	balanced	5	max	Dunnett	normal	0.0656
4	homo	1	balanced	5	max	Dunnett	normal	0.0597
6	homo	1	balanced	5	max	Dunnett	normal	0.0531
8	homo	1	balanced	5	max	Dunnett	normal	0.0556
10	homo	1	balanced	5	max	Dunnett	normal	0.0516
12	homo	1	balanced	5	max	Dunnett	normal	0.0551
14	homo	1	balanced	5	max	Dunnett	normal	0.0511
16	homo	1	balanced	5	max	Dunnett	normal	0.0497
18	homo	1	balanced	5	max	Dunnett	normal	0.0484
0	hetero	1	balanced	5	sandwich	Dunnett	normal	0.1442
2	hetero	1	balanced	5	sandwich	Dunnett	normal	0.1201
4	hetero	1	balanced	5	sandwich	Dunnett	normal	0.0997
6	hetero	1	balanced	5	sandwich	Dunnett	normal	0.0928
8	hetero	1	balanced	5	sandwich	Dunnett	normal	0.0929
10	hetero	1	balanced	5	sandwich	Dunnett	normal	0.0868
12	hetero	1	balanced	5	sandwich	Dunnett	normal	0.0847
14	hetero	1	balanced	5	sandwich	Dunnett	normal	0.0787
16	hetero	1	balanced	5	sandwich	Dunnett	normal	0.0736
18	hetero	1	balanced	5	sandwich	Dunnett	normal	0.0737
0	hetero	1	balanced	5	min	Dunnett	normal	0.0361
2	hetero	1	balanced	5	min	Dunnett	normal	0.0425
4	hetero	1	balanced	5	min	Dunnett	normal	0.0423
6	hetero	1	balanced	5	min	Dunnett	normal	0.0459
8	hetero	1	balanced	5	min	Dunnett	normal	0.0453
10	hetero	1	balanced	5	min	Dunnett	normal	0.0431
12	hetero	1	balanced	5	min	Dunnett	normal	0.0456
14	hetero	1	balanced	5	min	Dunnett	normal	0.0455
16	hetero	1	balanced	5	min	Dunnett	normal	0.0484
18	hetero	1	balanced	5	min	Dunnett	normal	0.0461
0	hetero	1	balanced	5	mean	Dunnett	normal	0.0615
2	hetero	1	balanced	5	mean	Dunnett	normal	0.0526
4	hetero	1	balanced	5	mean	Dunnett	normal	0.0553
6	hetero	1	balanced	5	mean	Dunnett	normal	0.0509
8	hetero	1	balanced	5	mean	Dunnett	normal	0.0452
10	hetero	1	balanced	5	mean	Dunnett	normal	0.0469
12	hetero	1	balanced	5	mean	Dunnett	normal	0.0482
14	hetero	1	balanced	5	mean	Dunnett	normal	0.0495
16	hetero	1	balanced	5	mean	Dunnett	normal	0.0492
18	hetero	1	balanced	5	mean	Dunnett	normal	0.0505
0	hetero	1	balanced	5	max	Dunnett	normal	0.0798
2	hetero	1	balanced	5	max	Dunnett	normal	0.0632
4	hetero	1	balanced	5	max	Dunnett	normal	0.0619
6	hetero	1	balanced	5	max	Dunnett	normal	0.0583
8	hetero	1	balanced	5	max	Dunnett	normal	0.0548
10	hetero	1	balanced	5	max	Dunnett	normal	0.0538
12	hetero	1	balanced	5	max	Dunnett	normal	0.0538
14	hetero	1	balanced	5	max	Dunnett	normal	0.0498
16	hetero	1	balanced	5	max	Dunnett	normal	0.0552
18	hetero	1	balanced	5	max	Dunnett	normal	0.0526
0	complete	1	balanced	5	sandwich	Dunnett	normal	0.124
2	complete	1	balanced	5	sandwich	Dunnett	normal	0.1096
4	complete	1	balanced	5	sandwich	Dunnett	normal	0.0964
6	complete	1	balanced	5	sandwich	Dunnett	normal	0.0853
8	complete	1	balanced	5	sandwich	Dunnett	normal	0.0786
10	complete	1	balanced	5	sandwich	Dunnett	normal	0.0759
12	complete	1	balanced	5	sandwich	Dunnett	normal	0.0743
14	complete	1	balanced	5	sandwich	Dunnett	normal	0.0726
16	complete	1	balanced	5	sandwich	Dunnett	normal	0.0676
18	complete	1	balanced	5	sandwich	Dunnett	normal	0.0699
0	complete	1	balanced	5	min	Dunnett	normal	0.0315
2	complete	1	balanced	5	min	Dunnett	normal	0.0412
4	complete	1	balanced	5	min	Dunnett	normal	0.0389
6	complete	1	balanced	5	min	Dunnett	normal	0.0442
8	complete	1	balanced	5	min	Dunnett	normal	0.0426
10	complete	1	balanced	5	min	Dunnett	normal	0.0443
12	complete	1	balanced	5	min	Dunnett	normal	0.0474
14	complete	1	balanced	5	min	Dunnett	normal	0.0493
16	complete	1	balanced	5	min	Dunnett	normal	0.0443
18	complete	1	balanced	5	min	Dunnett	normal	0.0478
0	complete	1	balanced	5	mean	Dunnett	normal	0.0578
2	complete	1	balanced	5	mean	Dunnett	normal	0.0502
4	complete	1	balanced	5	mean	Dunnett	normal	0.0512
6	complete	1	balanced	5	mean	Dunnett	normal	0.0493
8	complete	1	balanced	5	mean	Dunnett	normal	0.0484
10	complete	1	balanced	5	mean	Dunnett	normal	0.0485
12	complete	1	balanced	5	mean	Dunnett	normal	0.0525
14	complete	1	balanced	5	mean	Dunnett	normal	0.0474
16	complete	1	balanced	5	mean	Dunnett	normal	0.0475
18	complete	1	balanced	5	mean	Dunnett	normal	0.0535
0	complete	1	balanced	5	max	Dunnett	normal	0.0873
2	complete	1	balanced	5	max	Dunnett	normal	0.0627
4	complete	1	balanced	5	max	Dunnett	normal	0.0574
6	complete	1	balanced	5	max	Dunnett	normal	0.053
8	complete	1	balanced	5	max	Dunnett	normal	0.053
10	complete	1	balanced	5	max	Dunnett	normal	0.0541
12	complete	1	balanced	5	max	Dunnett	normal	0.0505
14	complete	1	balanced	5	max	Dunnett	normal	0.0481
16	complete	1	balanced	5	max	Dunnett	normal	0.0466
18	complete	1	balanced	5	max	Dunnett	normal	0.0482
0	hetero	3	balanced	5	sandwich	Dunnett	normal	0.1383
2	hetero	3	balanced	5	sandwich	Dunnett	normal	0.1204
4	hetero	3	balanced	5	sandwich	Dunnett	normal	0.107
6	hetero	3	balanced	5	sandwich	Dunnett	normal	0.0982
8	hetero	3	balanced	5	sandwich	Dunnett	normal	0.0898
10	hetero	3	balanced	5	sandwich	Dunnett	normal	0.0851
12	hetero	3	balanced	5	sandwich	Dunnett	normal	0.0801
14	hetero	3	balanced	5	sandwich	Dunnett	normal	0.0712
16	hetero	3	balanced	5	sandwich	Dunnett	normal	0.0769
18	hetero	3	balanced	5	sandwich	Dunnett	normal	0.0707
0	hetero	3	balanced	5	min	Dunnett	normal	0.0347
2	hetero	3	balanced	5	min	Dunnett	normal	0.0421
4	hetero	3	balanced	5	min	Dunnett	normal	0.0435
6	hetero	3	balanced	5	min	Dunnett	normal	0.0446
8	hetero	3	balanced	5	min	Dunnett	normal	0.046
10	hetero	3	balanced	5	min	Dunnett	normal	0.0453
12	hetero	3	balanced	5	min	Dunnett	normal	0.0479
14	hetero	3	balanced	5	min	Dunnett	normal	0.0454
16	hetero	3	balanced	5	min	Dunnett	normal	0.0501
18	hetero	3	balanced	5	min	Dunnett	normal	0.0468
0	hetero	3	balanced	5	mean	Dunnett	normal	0.0564
2	hetero	3	balanced	5	mean	Dunnett	normal	0.0482
4	hetero	3	balanced	5	mean	Dunnett	normal	0.0461
6	hetero	3	balanced	5	mean	Dunnett	normal	0.0447
8	hetero	3	balanced	5	mean	Dunnett	normal	0.0464
10	hetero	3	balanced	5	mean	Dunnett	normal	0.0477
12	hetero	3	balanced	5	mean	Dunnett	normal	0.0471
14	hetero	3	balanced	5	mean	Dunnett	normal	0.0487
16	hetero	3	balanced	5	mean	Dunnett	normal	0.0526
18	hetero	3	balanced	5	mean	Dunnett	normal	0.0488
0	hetero	3	balanced	5	max	Dunnett	normal	0.0741
2	hetero	3	balanced	5	max	Dunnett	normal	0.0543
4	hetero	3	balanced	5	max	Dunnett	normal	0.0483
6	hetero	3	balanced	5	max	Dunnett	normal	0.0479
8	hetero	3	balanced	5	max	Dunnett	normal	0.0496
10	hetero	3	balanced	5	max	Dunnett	normal	0.048
12	hetero	3	balanced	5	max	Dunnett	normal	0.0502
14	hetero	3	balanced	5	max	Dunnett	normal	0.0498
16	hetero	3	balanced	5	max	Dunnett	normal	0.052
18	hetero	3	balanced	5	max	Dunnett	normal	0.0509
0	complete	3	balanced	5	sandwich	Dunnett	normal	0.1339
2	complete	3	balanced	5	sandwich	Dunnett	normal	0.1081
4	complete	3	balanced	5	sandwich	Dunnett	normal	0.0936
6	complete	3	balanced	5	sandwich	Dunnett	normal	0.0846
8	complete	3	balanced	5	sandwich	Dunnett	normal	0.0884
10	complete	3	balanced	5	sandwich	Dunnett	normal	0.0793
12	complete	3	balanced	5	sandwich	Dunnett	normal	0.0749
14	complete	3	balanced	5	sandwich	Dunnett	normal	0.0739
16	complete	3	balanced	5	sandwich	Dunnett	normal	0.0706
18	complete	3	balanced	5	sandwich	Dunnett	normal	0.0697
0	complete	3	balanced	5	min	Dunnett	normal	0.0295
2	complete	3	balanced	5	min	Dunnett	normal	0.0366
4	complete	3	balanced	5	min	Dunnett	normal	0.0444
6	complete	3	balanced	5	min	Dunnett	normal	0.0467
8	complete	3	balanced	5	min	Dunnett	normal	0.0441
10	complete	3	balanced	5	min	Dunnett	normal	0.0439
12	complete	3	balanced	5	min	Dunnett	normal	0.0459
14	complete	3	balanced	5	min	Dunnett	normal	0.0495
16	complete	3	balanced	5	min	Dunnett	normal	0.0455
18	complete	3	balanced	5	min	Dunnett	normal	0.0487
0	complete	3	balanced	5	mean	Dunnett	normal	0.0634
2	complete	3	balanced	5	mean	Dunnett	normal	0.0514
4	complete	3	balanced	5	mean	Dunnett	normal	0.0543
6	complete	3	balanced	5	mean	Dunnett	normal	0.0511
8	complete	3	balanced	5	mean	Dunnett	normal	0.0493
10	complete	3	balanced	5	mean	Dunnett	normal	0.0456
12	complete	3	balanced	5	mean	Dunnett	normal	0.0507
14	complete	3	balanced	5	mean	Dunnett	normal	0.0483
16	complete	3	balanced	5	mean	Dunnett	normal	0.0472
18	complete	3	balanced	5	mean	Dunnett	normal	0.0479
0	complete	3	balanced	5	max	Dunnett	normal	0.0852
2	complete	3	balanced	5	max	Dunnett	normal	0.0608
4	complete	3	balanced	5	max	Dunnett	normal	0.0545
6	complete	3	balanced	5	max	Dunnett	normal	0.0562
8	complete	3	balanced	5	max	Dunnett	normal	0.0515
10	complete	3	balanced	5	max	Dunnett	normal	0.0494
12	complete	3	balanced	5	max	Dunnett	normal	0.0538
14	complete	3	balanced	5	max	Dunnett	normal	0.0514
16	complete	3	balanced	5	max	Dunnett	normal	0.0522
18	complete	3	balanced	5	max	Dunnett	normal	0.0495
0	homo	1	unbalanced_pp	5	sandwich	Dunnett	normal	0.1125
2	homo	1	unbalanced_pp	5	sandwich	Dunnett	normal	0.0926
4	homo	1	unbalanced_pp	5	sandwich	Dunnett	normal	0.0843
6	homo	1	unbalanced_pp	5	sandwich	Dunnett	normal	0.0848
8	homo	1	unbalanced_pp	5	sandwich	Dunnett	normal	0.0819
10	homo	1	unbalanced_pp	5	sandwich	Dunnett	normal	0.0782
12	homo	1	unbalanced_pp	5	sandwich	Dunnett	normal	0.0694
14	homo	1	unbalanced_pp	5	sandwich	Dunnett	normal	0.067
16	homo	1	unbalanced_pp	5	sandwich	Dunnett	normal	0.0756
18	homo	1	unbalanced_pp	5	sandwich	Dunnett	normal	0.0638
0	homo	1	unbalanced_pp	5	min	Dunnett	normal	0.0472
2	homo	1	unbalanced_pp	5	min	Dunnett	normal	0.0401
4	homo	1	unbalanced_pp	5	min	Dunnett	normal	0.0449
6	homo	1	unbalanced_pp	5	min	Dunnett	normal	0.0449
8	homo	1	unbalanced_pp	5	min	Dunnett	normal	0.0485
10	homo	1	unbalanced_pp	5	min	Dunnett	normal	0.0477
12	homo	1	unbalanced_pp	5	min	Dunnett	normal	0.0494
14	homo	1	unbalanced_pp	5	min	Dunnett	normal	0.052
16	homo	1	unbalanced_pp	5	min	Dunnett	normal	0.0462
18	homo	1	unbalanced_pp	5	min	Dunnett	normal	0.0482
0	homo	1	unbalanced_pp	5	mean	Dunnett	normal	0.0886
2	homo	1	unbalanced_pp	5	mean	Dunnett	normal	0.0641
4	homo	1	unbalanced_pp	5	mean	Dunnett	normal	0.0576
6	homo	1	unbalanced_pp	5	mean	Dunnett	normal	0.0528
8	homo	1	unbalanced_pp	5	mean	Dunnett	normal	0.0529
10	homo	1	unbalanced_pp	5	mean	Dunnett	normal	0.0531
12	homo	1	unbalanced_pp	5	mean	Dunnett	normal	0.0533
14	homo	1	unbalanced_pp	5	mean	Dunnett	normal	0.056
16	homo	1	unbalanced_pp	5	mean	Dunnett	normal	0.0495
18	homo	1	unbalanced_pp	5	mean	Dunnett	normal	0.0511
0	homo	1	unbalanced_pp	5	max	Dunnett	normal	0.1069
2	homo	1	unbalanced_pp	5	max	Dunnett	normal	0.0757
4	homo	1	unbalanced_pp	5	max	Dunnett	normal	0.0621
6	homo	1	unbalanced_pp	5	max	Dunnett	normal	0.0575
8	homo	1	unbalanced_pp	5	max	Dunnett	normal	0.0568
10	homo	1	unbalanced_pp	5	max	Dunnett	normal	0.0558
12	homo	1	unbalanced_pp	5	max	Dunnett	normal	0.0566
14	homo	1	unbalanced_pp	5	max	Dunnett	normal	0.0595
16	homo	1	unbalanced_pp	5	max	Dunnett	normal	0.0511
18	homo	1	unbalanced_pp	5	max	Dunnett	normal	0.0523
0	hetero	1	unbalanced_pp	5	sandwich	Dunnett	normal	0.0847
2	hetero	1	unbalanced_pp	5	sandwich	Dunnett	normal	0.0818
4	hetero	1	unbalanced_pp	5	sandwich	Dunnett	normal	0.0767
6	hetero	1	unbalanced_pp	5	sandwich	Dunnett	normal	0.0758
8	hetero	1	unbalanced_pp	5	sandwich	Dunnett	normal	0.0743
10	hetero	1	unbalanced_pp	5	sandwich	Dunnett	normal	0.0743
12	hetero	1	unbalanced_pp	5	sandwich	Dunnett	normal	0.0671
14	hetero	1	unbalanced_pp	5	sandwich	Dunnett	normal	0.0688
16	hetero	1	unbalanced_pp	5	sandwich	Dunnett	normal	0.0706
18	hetero	1	unbalanced_pp	5	sandwich	Dunnett	normal	0.0656
0	hetero	1	unbalanced_pp	5	min	Dunnett	normal	0.0483
2	hetero	1	unbalanced_pp	5	min	Dunnett	normal	0.0497
4	hetero	1	unbalanced_pp	5	min	Dunnett	normal	0.0495
6	hetero	1	unbalanced_pp	5	min	Dunnett	normal	0.0481
8	hetero	1	unbalanced_pp	5	min	Dunnett	normal	0.0468
10	hetero	1	unbalanced_pp	5	min	Dunnett	normal	0.047
12	hetero	1	unbalanced_pp	5	min	Dunnett	normal	0.0513
14	hetero	1	unbalanced_pp	5	min	Dunnett	normal	0.0464
16	hetero	1	unbalanced_pp	5	min	Dunnett	normal	0.0499
18	hetero	1	unbalanced_pp	5	min	Dunnett	normal	0.0489
0	hetero	1	unbalanced_pp	5	mean	Dunnett	normal	0.0609
2	hetero	1	unbalanced_pp	5	mean	Dunnett	normal	0.0567
4	hetero	1	unbalanced_pp	5	mean	Dunnett	normal	0.0496
6	hetero	1	unbalanced_pp	5	mean	Dunnett	normal	0.0501
8	hetero	1	unbalanced_pp	5	mean	Dunnett	normal	0.0516
10	hetero	1	unbalanced_pp	5	mean	Dunnett	normal	0.0513
12	hetero	1	unbalanced_pp	5	mean	Dunnett	normal	0.0512
14	hetero	1	unbalanced_pp	5	mean	Dunnett	normal	0.0479
16	hetero	1	unbalanced_pp	5	mean	Dunnett	normal	0.0476
18	hetero	1	unbalanced_pp	5	mean	Dunnett	normal	0.0516
0	hetero	1	unbalanced_pp	5	max	Dunnett	normal	0.0654
2	hetero	1	unbalanced_pp	5	max	Dunnett	normal	0.057
4	hetero	1	unbalanced_pp	5	max	Dunnett	normal	0.0543
6	hetero	1	unbalanced_pp	5	max	Dunnett	normal	0.0521
8	hetero	1	unbalanced_pp	5	max	Dunnett	normal	0.0555
10	hetero	1	unbalanced_pp	5	max	Dunnett	normal	0.0514
12	hetero	1	unbalanced_pp	5	max	Dunnett	normal	0.0521
14	hetero	1	unbalanced_pp	5	max	Dunnett	normal	0.0514
16	hetero	1	unbalanced_pp	5	max	Dunnett	normal	0.0493
18	hetero	1	unbalanced_pp	5	max	Dunnett	normal	0.0522
0	complete	1	unbalanced_pp	5	sandwich	Dunnett	normal	0.1014
2	complete	1	unbalanced_pp	5	sandwich	Dunnett	normal	0.0864
4	complete	1	unbalanced_pp	5	sandwich	Dunnett	normal	0.0758
6	complete	1	unbalanced_pp	5	sandwich	Dunnett	normal	0.08
8	complete	1	unbalanced_pp	5	sandwich	Dunnett	normal	0.074
10	complete	1	unbalanced_pp	5	sandwich	Dunnett	normal	0.0697
12	complete	1	unbalanced_pp	5	sandwich	Dunnett	normal	0.0704
14	complete	1	unbalanced_pp	5	sandwich	Dunnett	normal	0.0699
16	complete	1	unbalanced_pp	5	sandwich	Dunnett	normal	0.0698
18	complete	1	unbalanced_pp	5	sandwich	Dunnett	normal	0.0639
0	complete	1	unbalanced_pp	5	min	Dunnett	normal	0.0384
2	complete	1	unbalanced_pp	5	min	Dunnett	normal	0.0364
4	complete	1	unbalanced_pp	5	min	Dunnett	normal	0.0398
6	complete	1	unbalanced_pp	5	min	Dunnett	normal	0.0397
8	complete	1	unbalanced_pp	5	min	Dunnett	normal	0.0453
10	complete	1	unbalanced_pp	5	min	Dunnett	normal	0.0457
12	complete	1	unbalanced_pp	5	min	Dunnett	normal	0.0454
14	complete	1	unbalanced_pp	5	min	Dunnett	normal	0.0475
16	complete	1	unbalanced_pp	5	min	Dunnett	normal	0.0451
18	complete	1	unbalanced_pp	5	min	Dunnett	normal	0.0443
0	complete	1	unbalanced_pp	5	mean	Dunnett	normal	0.0729
2	complete	1	unbalanced_pp	5	mean	Dunnett	normal	0.0607
4	complete	1	unbalanced_pp	5	mean	Dunnett	normal	0.0541
6	complete	1	unbalanced_pp	5	mean	Dunnett	normal	0.051
8	complete	1	unbalanced_pp	5	mean	Dunnett	normal	0.0502
10	complete	1	unbalanced_pp	5	mean	Dunnett	normal	0.049
12	complete	1	unbalanced_pp	5	mean	Dunnett	normal	0.0505
14	complete	1	unbalanced_pp	5	mean	Dunnett	normal	0.0496
16	complete	1	unbalanced_pp	5	mean	Dunnett	normal	0.0504
18	complete	1	unbalanced_pp	5	mean	Dunnett	normal	0.0493
0	complete	1	unbalanced_pp	5	max	Dunnett	normal	0.1034
2	complete	1	unbalanced_pp	5	max	Dunnett	normal	0.0696
4	complete	1	unbalanced_pp	5	max	Dunnett	normal	0.0545
6	complete	1	unbalanced_pp	5	max	Dunnett	normal	0.0545
8	complete	1	unbalanced_pp	5	max	Dunnett	normal	0.0552
10	complete	1	unbalanced_pp	5	max	Dunnett	normal	0.0552
12	complete	1	unbalanced_pp	5	max	Dunnett	normal	0.0515
14	complete	1	unbalanced_pp	5	max	Dunnett	normal	0.0531
16	complete	1	unbalanced_pp	5	max	Dunnett	normal	0.0498
18	complete	1	unbalanced_pp	5	max	Dunnett	normal	0.0512
0	hetero	3	unbalanced_pp	5	sandwich	Dunnett	normal	0.0789
2	hetero	3	unbalanced_pp	5	sandwich	Dunnett	normal	0.0771
4	hetero	3	unbalanced_pp	5	sandwich	Dunnett	normal	0.0737
6	hetero	3	unbalanced_pp	5	sandwich	Dunnett	normal	0.0724
8	hetero	3	unbalanced_pp	5	sandwich	Dunnett	normal	0.077
10	hetero	3	unbalanced_pp	5	sandwich	Dunnett	normal	0.0664
12	hetero	3	unbalanced_pp	5	sandwich	Dunnett	normal	0.0696
14	hetero	3	unbalanced_pp	5	sandwich	Dunnett	normal	0.0678
16	hetero	3	unbalanced_pp	5	sandwich	Dunnett	normal	0.0619
18	hetero	3	unbalanced_pp	5	sandwich	Dunnett	normal	0.0622
0	hetero	3	unbalanced_pp	5	min	Dunnett	normal	0.0515
2	hetero	3	unbalanced_pp	5	min	Dunnett	normal	0.0486
4	hetero	3	unbalanced_pp	5	min	Dunnett	normal	0.051
6	hetero	3	unbalanced_pp	5	min	Dunnett	normal	0.047
8	hetero	3	unbalanced_pp	5	min	Dunnett	normal	0.0455
10	hetero	3	unbalanced_pp	5	min	Dunnett	normal	0.0487
12	hetero	3	unbalanced_pp	5	min	Dunnett	normal	0.0463
14	hetero	3	unbalanced_pp	5	min	Dunnett	normal	0.0453
16	hetero	3	unbalanced_pp	5	min	Dunnett	normal	0.0471
18	hetero	3	unbalanced_pp	5	min	Dunnett	normal	0.0516
0	hetero	3	unbalanced_pp	5	mean	Dunnett	normal	0.0533
2	hetero	3	unbalanced_pp	5	mean	Dunnett	normal	0.05
4	hetero	3	unbalanced_pp	5	mean	Dunnett	normal	0.0528
6	hetero	3	unbalanced_pp	5	mean	Dunnett	normal	0.0458
8	hetero	3	unbalanced_pp	5	mean	Dunnett	normal	0.0489
10	hetero	3	unbalanced_pp	5	mean	Dunnett	normal	0.0454
12	hetero	3	unbalanced_pp	5	mean	Dunnett	normal	0.0475
14	hetero	3	unbalanced_pp	5	mean	Dunnett	normal	0.0459
16	hetero	3	unbalanced_pp	5	mean	Dunnett	normal	0.0495
18	hetero	3	unbalanced_pp	5	mean	Dunnett	normal	0.0491
0	hetero	3	unbalanced_pp	5	max	Dunnett	normal	0.0555
2	hetero	3	unbalanced_pp	5	max	Dunnett	normal	0.0536
4	hetero	3	unbalanced_pp	5	max	Dunnett	normal	0.0533
6	hetero	3	unbalanced_pp	5	max	Dunnett	normal	0.0485
8	hetero	3	unbalanced_pp	5	max	Dunnett	normal	0.0468
10	hetero	3	unbalanced_pp	5	max	Dunnett	normal	0.0476
12	hetero	3	unbalanced_pp	5	max	Dunnett	normal	0.0454
14	hetero	3	unbalanced_pp	5	max	Dunnett	normal	0.0493
16	hetero	3	unbalanced_pp	5	max	Dunnett	normal	0.0557
18	hetero	3	unbalanced_pp	5	max	Dunnett	normal	0.0491
0	complete	3	unbalanced_pp	5	sandwich	Dunnett	normal	0.0924
2	complete	3	unbalanced_pp	5	sandwich	Dunnett	normal	0.0855
4	complete	3	unbalanced_pp	5	sandwich	Dunnett	normal	0.0837
6	complete	3	unbalanced_pp	5	sandwich	Dunnett	normal	0.0832
8	complete	3	unbalanced_pp	5	sandwich	Dunnett	normal	0.0728
10	complete	3	unbalanced_pp	5	sandwich	Dunnett	normal	0.0741
12	complete	3	unbalanced_pp	5	sandwich	Dunnett	normal	0.0647
14	complete	3	unbalanced_pp	5	sandwich	Dunnett	normal	0.0676
16	complete	3	unbalanced_pp	5	sandwich	Dunnett	normal	0.0719
18	complete	3	unbalanced_pp	5	sandwich	Dunnett	normal	0.0626
0	complete	3	unbalanced_pp	5	min	Dunnett	normal	0.0401
2	complete	3	unbalanced_pp	5	min	Dunnett	normal	0.0311
4	complete	3	unbalanced_pp	5	min	Dunnett	normal	0.0401
6	complete	3	unbalanced_pp	5	min	Dunnett	normal	0.0394
8	complete	3	unbalanced_pp	5	min	Dunnett	normal	0.0479
10	complete	3	unbalanced_pp	5	min	Dunnett	normal	0.0393
12	complete	3	unbalanced_pp	5	min	Dunnett	normal	0.0446
14	complete	3	unbalanced_pp	5	min	Dunnett	normal	0.0511
16	complete	3	unbalanced_pp	5	min	Dunnett	normal	0.0482
18	complete	3	unbalanced_pp	5	min	Dunnett	normal	0.0489
0	complete	3	unbalanced_pp	5	mean	Dunnett	normal	0.083
2	complete	3	unbalanced_pp	5	mean	Dunnett	normal	0.055
4	complete	3	unbalanced_pp	5	mean	Dunnett	normal	0.0505
6	complete	3	unbalanced_pp	5	mean	Dunnett	normal	0.0529
8	complete	3	unbalanced_pp	5	mean	Dunnett	normal	0.0494
10	complete	3	unbalanced_pp	5	mean	Dunnett	normal	0.044
12	complete	3	unbalanced_pp	5	mean	Dunnett	normal	0.0517
14	complete	3	unbalanced_pp	5	mean	Dunnett	normal	0.0565
16	complete	3	unbalanced_pp	5	mean	Dunnett	normal	0.0467
18	complete	3	unbalanced_pp	5	mean	Dunnett	normal	0.0461
0	complete	3	unbalanced_pp	5	max	Dunnett	normal	0.0959
2	complete	3	unbalanced_pp	5	max	Dunnett	normal	0.0741
4	complete	3	unbalanced_pp	5	max	Dunnett	normal	0.0598
6	complete	3	unbalanced_pp	5	max	Dunnett	normal	0.0609
8	complete	3	unbalanced_pp	5	max	Dunnett	normal	0.0526
10	complete	3	unbalanced_pp	5	max	Dunnett	normal	0.0507
12	complete	3	unbalanced_pp	5	max	Dunnett	normal	0.056
14	complete	3	unbalanced_pp	5	max	Dunnett	normal	0.0521
16	complete	3	unbalanced_pp	5	max	Dunnett	normal	0.0487
18	complete	3	unbalanced_pp	5	max	Dunnett	normal	0.0518
0	homo	1	unbalanced_np	5	sandwich	Dunnett	normal	0.1062
2	homo	1	unbalanced_np	5	sandwich	Dunnett	normal	0.0982
4	homo	1	unbalanced_np	5	sandwich	Dunnett	normal	0.0897
6	homo	1	unbalanced_np	5	sandwich	Dunnett	normal	0.0886
8	homo	1	unbalanced_np	5	sandwich	Dunnett	normal	0.0798
10	homo	1	unbalanced_np	5	sandwich	Dunnett	normal	0.0735
12	homo	1	unbalanced_np	5	sandwich	Dunnett	normal	0.0733
14	homo	1	unbalanced_np	5	sandwich	Dunnett	normal	0.0758
16	homo	1	unbalanced_np	5	sandwich	Dunnett	normal	0.0637
18	homo	1	unbalanced_np	5	sandwich	Dunnett	normal	0.0689
0	homo	1	unbalanced_np	5	min	Dunnett	normal	0.0473
2	homo	1	unbalanced_np	5	min	Dunnett	normal	0.0457
4	homo	1	unbalanced_np	5	min	Dunnett	normal	0.0444
6	homo	1	unbalanced_np	5	min	Dunnett	normal	0.0439
8	homo	1	unbalanced_np	5	min	Dunnett	normal	0.0483
10	homo	1	unbalanced_np	5	min	Dunnett	normal	0.0491
12	homo	1	unbalanced_np	5	min	Dunnett	normal	0.0498
14	homo	1	unbalanced_np	5	min	Dunnett	normal	0.0513
16	homo	1	unbalanced_np	5	min	Dunnett	normal	0.0472
18	homo	1	unbalanced_np	5	min	Dunnett	normal	0.0493
0	homo	1	unbalanced_np	5	mean	Dunnett	normal	0.0839
2	homo	1	unbalanced_np	5	mean	Dunnett	normal	0.0562
4	homo	1	unbalanced_np	5	mean	Dunnett	normal	0.0563
6	homo	1	unbalanced_np	5	mean	Dunnett	normal	0.0538
8	homo	1	unbalanced_np	5	mean	Dunnett	normal	0.0491
10	homo	1	unbalanced_np	5	mean	Dunnett	normal	0.05
12	homo	1	unbalanced_np	5	mean	Dunnett	normal	0.0497
14	homo	1	unbalanced_np	5	mean	Dunnett	normal	0.0548
16	homo	1	unbalanced_np	5	mean	Dunnett	normal	0.0466
18	homo	1	unbalanced_np	5	mean	Dunnett	normal	0.0504
0	homo	1	unbalanced_np	5	max	Dunnett	normal	0.0986
2	homo	1	unbalanced_np	5	max	Dunnett	normal	0.064
4	homo	1	unbalanced_np	5	max	Dunnett	normal	0.0571
6	homo	1	unbalanced_np	5	max	Dunnett	normal	0.0532
8	homo	1	unbalanced_np	5	max	Dunnett	normal	0.0563
10	homo	1	unbalanced_np	5	max	Dunnett	normal	0.0555
12	homo	1	unbalanced_np	5	max	Dunnett	normal	0.0515
14	homo	1	unbalanced_np	5	max	Dunnett	normal	0.0541
16	homo	1	unbalanced_np	5	max	Dunnett	normal	0.0493
18	homo	1	unbalanced_np	5	max	Dunnett	normal	0.0512
0	hetero	1	unbalanced_np	5	sandwich	Dunnett	normal	0.1303
2	hetero	1	unbalanced_np	5	sandwich	Dunnett	normal	0.1104
4	hetero	1	unbalanced_np	5	sandwich	Dunnett	normal	0.0971
6	hetero	1	unbalanced_np	5	sandwich	Dunnett	normal	0.0858
8	hetero	1	unbalanced_np	5	sandwich	Dunnett	normal	0.085
10	hetero	1	unbalanced_np	5	sandwich	Dunnett	normal	0.083
12	hetero	1	unbalanced_np	5	sandwich	Dunnett	normal	0.0813
14	hetero	1	unbalanced_np	5	sandwich	Dunnett	normal	0.0736
16	hetero	1	unbalanced_np	5	sandwich	Dunnett	normal	0.07
18	hetero	1	unbalanced_np	5	sandwich	Dunnett	normal	0.0684
0	hetero	1	unbalanced_np	5	min	Dunnett	normal	0.0523
2	hetero	1	unbalanced_np	5	min	Dunnett	normal	0.0376
4	hetero	1	unbalanced_np	5	min	Dunnett	normal	0.0376
6	hetero	1	unbalanced_np	5	min	Dunnett	normal	0.0423
8	hetero	1	unbalanced_np	5	min	Dunnett	normal	0.0446
10	hetero	1	unbalanced_np	5	min	Dunnett	normal	0.0437
12	hetero	1	unbalanced_np	5	min	Dunnett	normal	0.0434
14	hetero	1	unbalanced_np	5	min	Dunnett	normal	0.0461
16	hetero	1	unbalanced_np	5	min	Dunnett	normal	0.043
18	hetero	1	unbalanced_np	5	min	Dunnett	normal	0.045
0	hetero	1	unbalanced_np	5	mean	Dunnett	normal	0.0735
2	hetero	1	unbalanced_np	5	mean	Dunnett	normal	0.0543
4	hetero	1	unbalanced_np	5	mean	Dunnett	normal	0.0501
6	hetero	1	unbalanced_np	5	mean	Dunnett	normal	0.0505
8	hetero	1	unbalanced_np	5	mean	Dunnett	normal	0.048
10	hetero	1	unbalanced_np	5	mean	Dunnett	normal	0.048
12	hetero	1	unbalanced_np	5	mean	Dunnett	normal	0.0498
14	hetero	1	unbalanced_np	5	mean	Dunnett	normal	0.0514
16	hetero	1	unbalanced_np	5	mean	Dunnett	normal	0.0495
18	hetero	1	unbalanced_np	5	mean	Dunnett	normal	0.0504
0	hetero	1	unbalanced_np	5	max	Dunnett	normal	0.1033
2	hetero	1	unbalanced_np	5	max	Dunnett	normal	0.0678
4	hetero	1	unbalanced_np	5	max	Dunnett	normal	0.0601
6	hetero	1	unbalanced_np	5	max	Dunnett	normal	0.0581
8	hetero	1	unbalanced_np	5	max	Dunnett	normal	0.0544
10	hetero	1	unbalanced_np	5	max	Dunnett	normal	0.0536
12	hetero	1	unbalanced_np	5	max	Dunnett	normal	0.0545
14	hetero	1	unbalanced_np	5	max	Dunnett	normal	0.0538
16	hetero	1	unbalanced_np	5	max	Dunnett	normal	0.0571
18	hetero	1	unbalanced_np	5	max	Dunnett	normal	0.0535
0	complete	1	unbalanced_np	5	sandwich	Dunnett	normal	0.1042
2	complete	1	unbalanced_np	5	sandwich	Dunnett	normal	0.0862
4	complete	1	unbalanced_np	5	sandwich	Dunnett	normal	0.0845
6	complete	1	unbalanced_np	5	sandwich	Dunnett	normal	0.0838
8	complete	1	unbalanced_np	5	sandwich	Dunnett	normal	0.0791
10	complete	1	unbalanced_np	5	sandwich	Dunnett	normal	0.0679
12	complete	1	unbalanced_np	5	sandwich	Dunnett	normal	0.0662
14	complete	1	unbalanced_np	5	sandwich	Dunnett	normal	0.0738
16	complete	1	unbalanced_np	5	sandwich	Dunnett	normal	0.067
18	complete	1	unbalanced_np	5	sandwich	Dunnett	normal	0.0653
0	complete	1	unbalanced_np	5	min	Dunnett	normal	0.0332
2	complete	1	unbalanced_np	5	min	Dunnett	normal	0.0419
4	complete	1	unbalanced_np	5	min	Dunnett	normal	0.0399
6	complete	1	unbalanced_np	5	min	Dunnett	normal	0.042
8	complete	1	unbalanced_np	5	min	Dunnett	normal	0.0388
10	complete	1	unbalanced_np	5	min	Dunnett	normal	0.045
12	complete	1	unbalanced_np	5	min	Dunnett	normal	0.0455
14	complete	1	unbalanced_np	5	min	Dunnett	normal	0.0477
16	complete	1	unbalanced_np	5	min	Dunnett	normal	0.0469
18	complete	1	unbalanced_np	5	min	Dunnett	normal	0.0468
0	complete	1	unbalanced_np	5	mean	Dunnett	normal	0.0788
2	complete	1	unbalanced_np	5	mean	Dunnett	normal	0.0554
4	complete	1	unbalanced_np	5	mean	Dunnett	normal	0.0464
6	complete	1	unbalanced_np	5	mean	Dunnett	normal	0.0458
8	complete	1	unbalanced_np	5	mean	Dunnett	normal	0.0502
10	complete	1	unbalanced_np	5	mean	Dunnett	normal	0.049
12	complete	1	unbalanced_np	5	mean	Dunnett	normal	0.049
14	complete	1	unbalanced_np	5	mean	Dunnett	normal	0.0503
16	complete	1	unbalanced_np	5	mean	Dunnett	normal	0.0471
18	complete	1	unbalanced_np	5	mean	Dunnett	normal	0.0501
0	complete	1	unbalanced_np	5	max	Dunnett	normal	0.0889
2	complete	1	unbalanced_np	5	max	Dunnett	normal	0.0618
4	complete	1	unbalanced_np	5	max	Dunnett	normal	0.0538
6	complete	1	unbalanced_np	5	max	Dunnett	normal	0.0554
8	complete	1	unbalanced_np	5	max	Dunnett	normal	0.0527
10	complete	1	unbalanced_np	5	max	Dunnett	normal	0.0506
12	complete	1	unbalanced_np	5	max	Dunnett	normal	0.0492
14	complete	1	unbalanced_np	5	max	Dunnett	normal	0.0507
16	complete	1	unbalanced_np	5	max	Dunnett	normal	0.0504
18	complete	1	unbalanced_np	5	max	Dunnett	normal	0.0525
0	hetero	3	unbalanced_np	5	sandwich	Dunnett	normal	0.1243
2	hetero	3	unbalanced_np	5	sandwich	Dunnett	normal	0.1135
4	hetero	3	unbalanced_np	5	sandwich	Dunnett	normal	0.1038
6	hetero	3	unbalanced_np	5	sandwich	Dunnett	normal	0.0932
8	hetero	3	unbalanced_np	5	sandwich	Dunnett	normal	0.0902
10	hetero	3	unbalanced_np	5	sandwich	Dunnett	normal	0.0847
12	hetero	3	unbalanced_np	5	sandwich	Dunnett	normal	0.0776
14	hetero	3	unbalanced_np	5	sandwich	Dunnett	normal	0.0798
16	hetero	3	unbalanced_np	5	sandwich	Dunnett	normal	0.0706
18	hetero	3	unbalanced_np	5	sandwich	Dunnett	normal	0.0755
0	hetero	3	unbalanced_np	5	min	Dunnett	normal	0.037
2	hetero	3	unbalanced_np	5	min	Dunnett	normal	0.0413
4	hetero	3	unbalanced_np	5	min	Dunnett	normal	0.0428
6	hetero	3	unbalanced_np	5	min	Dunnett	normal	0.0457
8	hetero	3	unbalanced_np	5	min	Dunnett	normal	0.0438
10	hetero	3	unbalanced_np	5	min	Dunnett	normal	0.0442
12	hetero	3	unbalanced_np	5	min	Dunnett	normal	0.0455
14	hetero	3	unbalanced_np	5	min	Dunnett	normal	0.049
16	hetero	3	unbalanced_np	5	min	Dunnett	normal	0.0474
18	hetero	3	unbalanced_np	5	min	Dunnett	normal	0.0509
0	hetero	3	unbalanced_np	5	mean	Dunnett	normal	0.0568
2	hetero	3	unbalanced_np	5	mean	Dunnett	normal	0.0489
4	hetero	3	unbalanced_np	5	mean	Dunnett	normal	0.0454
6	hetero	3	unbalanced_np	5	mean	Dunnett	normal	0.0462
8	hetero	3	unbalanced_np	5	mean	Dunnett	normal	0.046
10	hetero	3	unbalanced_np	5	mean	Dunnett	normal	0.0505
12	hetero	3	unbalanced_np	5	mean	Dunnett	normal	0.0471
14	hetero	3	unbalanced_np	5	mean	Dunnett	normal	0.048
16	hetero	3	unbalanced_np	5	mean	Dunnett	normal	0.0471
18	hetero	3	unbalanced_np	5	mean	Dunnett	normal	0.0535
0	hetero	3	unbalanced_np	5	max	Dunnett	normal	0.0754
2	hetero	3	unbalanced_np	5	max	Dunnett	normal	0.0565
4	hetero	3	unbalanced_np	5	max	Dunnett	normal	0.0516
6	hetero	3	unbalanced_np	5	max	Dunnett	normal	0.0485
8	hetero	3	unbalanced_np	5	max	Dunnett	normal	0.0491
10	hetero	3	unbalanced_np	5	max	Dunnett	normal	0.0518
12	hetero	3	unbalanced_np	5	max	Dunnett	normal	0.0481
14	hetero	3	unbalanced_np	5	max	Dunnett	normal	0.0516
16	hetero	3	unbalanced_np	5	max	Dunnett	normal	0.0495
18	hetero	3	unbalanced_np	5	max	Dunnett	normal	0.0503
0	complete	3	unbalanced_np	5	sandwich	Dunnett	normal	0.0962
2	complete	3	unbalanced_np	5	sandwich	Dunnett	normal	0.0881
4	complete	3	unbalanced_np	5	sandwich	Dunnett	normal	0.0818
6	complete	3	unbalanced_np	5	sandwich	Dunnett	normal	0.079
8	complete	3	unbalanced_np	5	sandwich	Dunnett	normal	0.0778
10	complete	3	unbalanced_np	5	sandwich	Dunnett	normal	0.0782
12	complete	3	unbalanced_np	5	sandwich	Dunnett	normal	0.0664
14	complete	3	unbalanced_np	5	sandwich	Dunnett	normal	0.0719
16	complete	3	unbalanced_np	5	sandwich	Dunnett	normal	0.0674
18	complete	3	unbalanced_np	5	sandwich	Dunnett	normal	0.0633
0	complete	3	unbalanced_np	5	min	Dunnett	normal	0.0362
2	complete	3	unbalanced_np	5	min	Dunnett	normal	0.0482
4	complete	3	unbalanced_np	5	min	Dunnett	normal	0.0393
6	complete	3	unbalanced_np	5	min	Dunnett	normal	0.0415
8	complete	3	unbalanced_np	5	min	Dunnett	normal	0.0413
10	complete	3	unbalanced_np	5	min	Dunnett	normal	0.0454
12	complete	3	unbalanced_np	5	min	Dunnett	normal	0.0484
14	complete	3	unbalanced_np	5	min	Dunnett	normal	0.0491
16	complete	3	unbalanced_np	5	min	Dunnett	normal	0.049
18	complete	3	unbalanced_np	5	min	Dunnett	normal	0.0493
0	complete	3	unbalanced_np	5	mean	Dunnett	normal	0.0761
2	complete	3	unbalanced_np	5	mean	Dunnett	normal	0.0519
4	complete	3	unbalanced_np	5	mean	Dunnett	normal	0.0468
6	complete	3	unbalanced_np	5	mean	Dunnett	normal	0.0469
8	complete	3	unbalanced_np	5	mean	Dunnett	normal	0.0505
10	complete	3	unbalanced_np	5	mean	Dunnett	normal	0.0497
12	complete	3	unbalanced_np	5	mean	Dunnett	normal	0.05
14	complete	3	unbalanced_np	5	mean	Dunnett	normal	0.0527
16	complete	3	unbalanced_np	5	mean	Dunnett	normal	0.0465
18	complete	3	unbalanced_np	5	mean	Dunnett	normal	0.0459
0	complete	3	unbalanced_np	5	max	Dunnett	normal	0.0903
2	complete	3	unbalanced_np	5	max	Dunnett	normal	0.0653
4	complete	3	unbalanced_np	5	max	Dunnett	normal	0.0555
6	complete	3	unbalanced_np	5	max	Dunnett	normal	0.0533
8	complete	3	unbalanced_np	5	max	Dunnett	normal	0.0524
10	complete	3	unbalanced_np	5	max	Dunnett	normal	0.0502
12	complete	3	unbalanced_np	5	max	Dunnett	normal	0.0478
14	complete	3	unbalanced_np	5	max	Dunnett	normal	0.051
16	complete	3	unbalanced_np	5	max	Dunnett	normal	0.0457
18	complete	3	unbalanced_np	5	max	Dunnett	normal	0.048
0	homo	1	balanced	3	sandwich	Tukey	normal	0.1268
2	homo	1	balanced	3	sandwich	Tukey	normal	0.1031
4	homo	1	balanced	3	sandwich	Tukey	normal	0.0954
6	homo	1	balanced	3	sandwich	Tukey	normal	0.0872
8	homo	1	balanced	3	sandwich	Tukey	normal	0.0791
10	homo	1	balanced	3	sandwich	Tukey	normal	0.0744
12	homo	1	balanced	3	sandwich	Tukey	normal	0.0724
14	homo	1	balanced	3	sandwich	Tukey	normal	0.0692
16	homo	1	balanced	3	sandwich	Tukey	normal	0.0671
18	homo	1	balanced	3	sandwich	Tukey	normal	0.0688
0	homo	1	balanced	3	min	Tukey	normal	0.0499
2	homo	1	balanced	3	min	Tukey	normal	0.0482
4	homo	1	balanced	3	min	Tukey	normal	0.0539
6	homo	1	balanced	3	min	Tukey	normal	0.0504
8	homo	1	balanced	3	min	Tukey	normal	0.05
10	homo	1	balanced	3	min	Tukey	normal	0.048
12	homo	1	balanced	3	min	Tukey	normal	0.0526
14	homo	1	balanced	3	min	Tukey	normal	0.0492
16	homo	1	balanced	3	min	Tukey	normal	0.0515
18	homo	1	balanced	3	min	Tukey	normal	0.0499
0	homo	1	balanced	3	mean	Tukey	normal	0.0552
2	homo	1	balanced	3	mean	Tukey	normal	0.0566
4	homo	1	balanced	3	mean	Tukey	normal	0.0565
6	homo	1	balanced	3	mean	Tukey	normal	0.0536
8	homo	1	balanced	3	mean	Tukey	normal	0.0507
10	homo	1	balanced	3	mean	Tukey	normal	0.0508
12	homo	1	balanced	3	mean	Tukey	normal	0.0531
14	homo	1	balanced	3	mean	Tukey	normal	0.0498
16	homo	1	balanced	3	mean	Tukey	normal	0.0519
18	homo	1	balanced	3	mean	Tukey	normal	0.0506
0	homo	1	balanced	3	max	Tukey	normal	0.0617
2	homo	1	balanced	3	max	Tukey	normal	0.0585
4	homo	1	balanced	3	max	Tukey	normal	0.0583
6	homo	1	balanced	3	max	Tukey	normal	0.0541
8	homo	1	balanced	3	max	Tukey	normal	0.0511
10	homo	1	balanced	3	max	Tukey	normal	0.0513
12	homo	1	balanced	3	max	Tukey	normal	0.0533
14	homo	1	balanced	3	max	Tukey	normal	0.0504
16	homo	1	balanced	3	max	Tukey	normal	0.0527
18	homo	1	balanced	3	max	Tukey	normal	0.051
0	hetero	1	balanced	3	sandwich	Tukey	normal	0.1204
2	hetero	1	balanced	3	sandwich	Tukey	normal	0.107
4	hetero	1	balanced	3	sandwich	Tukey	normal	0.0974
6	hetero	1	balanced	3	sandwich	Tukey	normal	0.0917
8	hetero	1	balanced	3	sandwich	Tukey	normal	0.0802
10	hetero	1	balanced	3	sandwich	Tukey	normal	0.0779
12	hetero	1	balanced	3	sandwich	Tukey	normal	0.0735
14	hetero	1	balanced	3	sandwich	Tukey	normal	0.0684
16	hetero	1	balanced	3	sandwich	Tukey	normal	0.0684
18	hetero	1	balanced	3	sandwich	Tukey	normal	0.0688
0	hetero	1	balanced	3	min	Tukey	normal	0.0471
2	hetero	1	balanced	3	min	Tukey	normal	0.0517
4	hetero	1	balanced	3	min	Tukey	normal	0.0511
6	hetero	1	balanced	3	min	Tukey	normal	0.0502
8	hetero	1	balanced	3	min	Tukey	normal	0.0523
10	hetero	1	balanced	3	min	Tukey	normal	0.0476
12	hetero	1	balanced	3	min	Tukey	normal	0.0531
14	hetero	1	balanced	3	min	Tukey	normal	0.047
16	hetero	1	balanced	3	min	Tukey	normal	0.0511
18	hetero	1	balanced	3	min	Tukey	normal	0.0491
0	hetero	1	balanced	3	mean	Tukey	normal	0.0556
2	hetero	1	balanced	3	mean	Tukey	normal	0.0597
4	hetero	1	balanced	3	mean	Tukey	normal	0.0551
6	hetero	1	balanced	3	mean	Tukey	normal	0.0541
8	hetero	1	balanced	3	mean	Tukey	normal	0.0559
10	hetero	1	balanced	3	mean	Tukey	normal	0.0541
12	hetero	1	balanced	3	mean	Tukey	normal	0.0547
14	hetero	1	balanced	3	mean	Tukey	normal	0.0486
16	hetero	1	balanced	3	mean	Tukey	normal	0.0527
18	hetero	1	balanced	3	mean	Tukey	normal	0.0504
0	hetero	1	balanced	3	max	Tukey	normal	0.0653
2	hetero	1	balanced	3	max	Tukey	normal	0.0625
4	hetero	1	balanced	3	max	Tukey	normal	0.057
6	hetero	1	balanced	3	max	Tukey	normal	0.0569
8	hetero	1	balanced	3	max	Tukey	normal	0.0542
10	hetero	1	balanced	3	max	Tukey	normal	0.056
12	hetero	1	balanced	3	max	Tukey	normal	0.0561
14	hetero	1	balanced	3	max	Tukey	normal	0.0506
16	hetero	1	balanced	3	max	Tukey	normal	0.0548
18	hetero	1	balanced	3	max	Tukey	normal	0.0512
0	complete	1	balanced	3	sandwich	Tukey	normal	0.1087
2	complete	1	balanced	3	sandwich	Tukey	normal	0.0953
4	complete	1	balanced	3	sandwich	Tukey	normal	0.0878
6	complete	1	balanced	3	sandwich	Tukey	normal	0.0845
8	complete	1	balanced	3	sandwich	Tukey	normal	0.0744
10	complete	1	balanced	3	sandwich	Tukey	normal	0.071
12	complete	1	balanced	3	sandwich	Tukey	normal	0.0719
14	complete	1	balanced	3	sandwich	Tukey	normal	0.0664
16	complete	1	balanced	3	sandwich	Tukey	normal	0.0656
18	complete	1	balanced	3	sandwich	Tukey	normal	0.0649
0	complete	1	balanced	3	min	Tukey	normal	0.0434
2	complete	1	balanced	3	min	Tukey	normal	0.0473
4	complete	1	balanced	3	min	Tukey	normal	0.0485
6	complete	1	balanced	3	min	Tukey	normal	0.0501
8	complete	1	balanced	3	min	Tukey	normal	0.044
10	complete	1	balanced	3	min	Tukey	normal	0.0484
12	complete	1	balanced	3	min	Tukey	normal	0.0444
14	complete	1	balanced	3	min	Tukey	normal	0.0463
16	complete	1	balanced	3	min	Tukey	normal	0.0481
18	complete	1	balanced	3	min	Tukey	normal	0.0498
0	complete	1	balanced	3	mean	Tukey	normal	0.0521
2	complete	1	balanced	3	mean	Tukey	normal	0.0542
4	complete	1	balanced	3	mean	Tukey	normal	0.046
6	complete	1	balanced	3	mean	Tukey	normal	0.054
8	complete	1	balanced	3	mean	Tukey	normal	0.0489
10	complete	1	balanced	3	mean	Tukey	normal	0.0501
12	complete	1	balanced	3	mean	Tukey	normal	0.0512
14	complete	1	balanced	3	mean	Tukey	normal	0.0517
16	complete	1	balanced	3	mean	Tukey	normal	0.0511
18	complete	1	balanced	3	mean	Tukey	normal	0.0475
0	complete	1	balanced	3	max	Tukey	normal	0.0638
2	complete	1	balanced	3	max	Tukey	normal	0.0546
4	complete	1	balanced	3	max	Tukey	normal	0.0542
6	complete	1	balanced	3	max	Tukey	normal	0.0531
8	complete	1	balanced	3	max	Tukey	normal	0.0498
10	complete	1	balanced	3	max	Tukey	normal	0.0465
12	complete	1	balanced	3	max	Tukey	normal	0.0508
14	complete	1	balanced	3	max	Tukey	normal	0.0466
16	complete	1	balanced	3	max	Tukey	normal	0.0507
18	complete	1	balanced	3	max	Tukey	normal	0.0518
0	hetero	3	balanced	3	sandwich	Tukey	normal	0.1017
2	hetero	3	balanced	3	sandwich	Tukey	normal	0.0899
4	hetero	3	balanced	3	sandwich	Tukey	normal	0.0803
6	hetero	3	balanced	3	sandwich	Tukey	normal	0.0776
8	hetero	3	balanced	3	sandwich	Tukey	normal	0.0715
10	hetero	3	balanced	3	sandwich	Tukey	normal	0.0656
12	hetero	3	balanced	3	sandwich	Tukey	normal	0.0594
14	hetero	3	balanced	3	sandwich	Tukey	normal	0.0559
16	hetero	3	balanced	3	sandwich	Tukey	normal	0.0601
18	hetero	3	balanced	3	sandwich	Tukey	normal	0.057
0	hetero	3	balanced	3	min	Tukey	normal	0.0417
2	hetero	3	balanced	3	min	Tukey	normal	0.0447
4	hetero	3	balanced	3	min	Tukey	normal	0.0477
6	hetero	3	balanced	3	min	Tukey	normal	0.0458
8	hetero	3	balanced	3	min	Tukey	normal	0.0449
10	hetero	3	balanced	3	min	Tukey	normal	0.0468
12	hetero	3	balanced	3	min	Tukey	normal	0.0465
14	hetero	3	balanced	3	min	Tukey	normal	0.046
16	hetero	3	balanced	3	min	Tukey	normal	0.0464
18	hetero	3	balanced	3	min	Tukey	normal	0.0459
0	hetero	3	balanced	3	mean	Tukey	normal	0.0566
2	hetero	3	balanced	3	mean	Tukey	normal	0.056
4	hetero	3	balanced	3	mean	Tukey	normal	0.0546
6	hetero	3	balanced	3	mean	Tukey	normal	0.0545
8	hetero	3	balanced	3	mean	Tukey	normal	0.0539
10	hetero	3	balanced	3	mean	Tukey	normal	0.049
12	hetero	3	balanced	3	mean	Tukey	normal	0.0549
14	hetero	3	balanced	3	mean	Tukey	normal	0.0497
16	hetero	3	balanced	3	mean	Tukey	normal	0.0507
18	hetero	3	balanced	3	mean	Tukey	normal	0.049
0	hetero	3	balanced	3	max	Tukey	normal	0.0723
2	hetero	3	balanced	3	max	Tukey	normal	0.0634
4	hetero	3	balanced	3	max	Tukey	normal	0.0616
6	hetero	3	balanced	3	max	Tukey	normal	0.0573
8	hetero	3	balanced	3	max	Tukey	normal	0.0546
10	hetero	3	balanced	3	max	Tukey	normal	0.0574
12	hetero	3	balanced	3	max	Tukey	normal	0.0606
14	hetero	3	balanced	3	max	Tukey	normal	0.0538
16	hetero	3	balanced	3	max	Tukey	normal	0.0551
18	hetero	3	balanced	3	max	Tukey	normal	0.0518
0	complete	3	balanced	3	sandwich	Tukey	normal	0.1144
2	complete	3	balanced	3	sandwich	Tukey	normal	0.098
4	complete	3	balanced	3	sandwich	Tukey	normal	0.0858
6	complete	3	balanced	3	sandwich	Tukey	normal	0.083
8	complete	3	balanced	3	sandwich	Tukey	normal	0.0761
10	complete	3	balanced	3	sandwich	Tukey	normal	0.0727
12	complete	3	balanced	3	sandwich	Tukey	normal	0.0675
14	complete	3	balanced	3	sandwich	Tukey	normal	0.0658
16	complete	3	balanced	3	sandwich	Tukey	normal	0.0645
18	complete	3	balanced	3	sandwich	Tukey	normal	0.0658
0	complete	3	balanced	3	min	Tukey	normal	0.0479
2	complete	3	balanced	3	min	Tukey	normal	0.0451
4	complete	3	balanced	3	min	Tukey	normal	0.0463
6	complete	3	balanced	3	min	Tukey	normal	0.0486
8	complete	3	balanced	3	min	Tukey	normal	0.0466
10	complete	3	balanced	3	min	Tukey	normal	0.0446
12	complete	3	balanced	3	min	Tukey	normal	0.0455
14	complete	3	balanced	3	min	Tukey	normal	0.046
16	complete	3	balanced	3	min	Tukey	normal	0.0518
18	complete	3	balanced	3	min	Tukey	normal	0.0481
0	complete	3	balanced	3	mean	Tukey	normal	0.0571
2	complete	3	balanced	3	mean	Tukey	normal	0.0514
4	complete	3	balanced	3	mean	Tukey	normal	0.0493
6	complete	3	balanced	3	mean	Tukey	normal	0.0472
8	complete	3	balanced	3	mean	Tukey	normal	0.0466
10	complete	3	balanced	3	mean	Tukey	normal	0.0478
12	complete	3	balanced	3	mean	Tukey	normal	0.0495
14	complete	3	balanced	3	mean	Tukey	normal	0.0459
16	complete	3	balanced	3	mean	Tukey	normal	0.0515
18	complete	3	balanced	3	mean	Tukey	normal	0.0489
0	complete	3	balanced	3	max	Tukey	normal	0.0625
2	complete	3	balanced	3	max	Tukey	normal	0.0553
4	complete	3	balanced	3	max	Tukey	normal	0.0527
6	complete	3	balanced	3	max	Tukey	normal	0.0524
8	complete	3	balanced	3	max	Tukey	normal	0.0504
10	complete	3	balanced	3	max	Tukey	normal	0.0523
12	complete	3	balanced	3	max	Tukey	normal	0.053
14	complete	3	balanced	3	max	Tukey	normal	0.0455
16	complete	3	balanced	3	max	Tukey	normal	0.0512
[truncated: 25,001 more rows]
