# Supplementary material for: Analysis of Covariance in General Factorial Designs Through Multiple Contrast Tests Under Variance Heteroscedasticity
Source: Stat Med. 2025 Apr 9;44(7):e70018. doi: 10.1002/sim.70018 (PMC11979878; doi:10.1002/sim.70018)
Supplement: Supplementary file 1 — Supplementary Information. Supplementary Information [file SIM-44-0-s001.zip › SupplementaryFiles/results_power.csv]

b	alternative	variance	var_mult	design	n_groups	df_fct	contrast	dist	alpha
0	1	homo	1	balanced	3	sandwich	Dunnett	normal	0.1106
0.2	1	homo	1	balanced	3	sandwich	Dunnett	normal	0.1332
0.4	1	homo	1	balanced	3	sandwich	Dunnett	normal	0.2078
0.6	1	homo	1	balanced	3	sandwich	Dunnett	normal	0.3113
0.8	1	homo	1	balanced	3	sandwich	Dunnett	normal	0.4464
1	1	homo	1	balanced	3	sandwich	Dunnett	normal	0.5978
1.2	1	homo	1	balanced	3	sandwich	Dunnett	normal	0.7332
1.4	1	homo	1	balanced	3	sandwich	Dunnett	normal	0.8393
1.6	1	homo	1	balanced	3	sandwich	Dunnett	normal	0.914
1.8	1	homo	1	balanced	3	sandwich	Dunnett	normal	0.9578
2	1	homo	1	balanced	3	sandwich	Dunnett	normal	0.9832
0	2	homo	1	balanced	3	sandwich	Dunnett	normal	0.1106
0.2	2	homo	1	balanced	3	sandwich	Dunnett	normal	0.1742
0.4	2	homo	1	balanced	3	sandwich	Dunnett	normal	0.3514
0.6	2	homo	1	balanced	3	sandwich	Dunnett	normal	0.6074
0.8	2	homo	1	balanced	3	sandwich	Dunnett	normal	0.8199
1	2	homo	1	balanced	3	sandwich	Dunnett	normal	0.9427
1.2	2	homo	1	balanced	3	sandwich	Dunnett	normal	0.9862
1.4	2	homo	1	balanced	3	sandwich	Dunnett	normal	0.9975
1.6	2	homo	1	balanced	3	sandwich	Dunnett	normal	0.9995
1.8	2	homo	1	balanced	3	sandwich	Dunnett	normal	1
2	2	homo	1	balanced	3	sandwich	Dunnett	normal	1
0	1	homo	1	balanced	3	min	Dunnett	normal	0.0499
0.2	1	homo	1	balanced	3	min	Dunnett	normal	0.0598
0.4	1	homo	1	balanced	3	min	Dunnett	normal	0.0991
0.6	1	homo	1	balanced	3	min	Dunnett	normal	0.169
0.8	1	homo	1	balanced	3	min	Dunnett	normal	0.2614
1	1	homo	1	balanced	3	min	Dunnett	normal	0.3847
1.2	1	homo	1	balanced	3	min	Dunnett	normal	0.5155
1.4	1	homo	1	balanced	3	min	Dunnett	normal	0.6413
1.6	1	homo	1	balanced	3	min	Dunnett	normal	0.7607
1.8	1	homo	1	balanced	3	min	Dunnett	normal	0.851
2	1	homo	1	balanced	3	min	Dunnett	normal	0.9154
0	2	homo	1	balanced	3	min	Dunnett	normal	0.0499
0.2	2	homo	1	balanced	3	min	Dunnett	normal	0.0813
0.4	2	homo	1	balanced	3	min	Dunnett	normal	0.195
0.6	2	homo	1	balanced	3	min	Dunnett	normal	0.3972
0.8	2	homo	1	balanced	3	min	Dunnett	normal	0.6203
1	2	homo	1	balanced	3	min	Dunnett	normal	0.8188
1.2	2	homo	1	balanced	3	min	Dunnett	normal	0.9297
1.4	2	homo	1	balanced	3	min	Dunnett	normal	0.9802
1.6	2	homo	1	balanced	3	min	Dunnett	normal	0.9952
1.8	2	homo	1	balanced	3	min	Dunnett	normal	0.9994
2	2	homo	1	balanced	3	min	Dunnett	normal	0.9998
0	1	homo	1	balanced	3	mean	Dunnett	normal	0.0551
0.2	1	homo	1	balanced	3	mean	Dunnett	normal	0.0637
0.4	1	homo	1	balanced	3	mean	Dunnett	normal	0.1076
0.6	1	homo	1	balanced	3	mean	Dunnett	normal	0.1795
0.8	1	homo	1	balanced	3	mean	Dunnett	normal	0.2745
1	1	homo	1	balanced	3	mean	Dunnett	normal	0.4008
1.2	1	homo	1	balanced	3	mean	Dunnett	normal	0.5316
1.4	1	homo	1	balanced	3	mean	Dunnett	normal	0.6606
1.6	1	homo	1	balanced	3	mean	Dunnett	normal	0.7766
1.8	1	homo	1	balanced	3	mean	Dunnett	normal	0.863
2	1	homo	1	balanced	3	mean	Dunnett	normal	0.9229
0	2	homo	1	balanced	3	mean	Dunnett	normal	0.0551
0.2	2	homo	1	balanced	3	mean	Dunnett	normal	0.0878
0.4	2	homo	1	balanced	3	mean	Dunnett	normal	0.2069
0.6	2	homo	1	balanced	3	mean	Dunnett	normal	0.4132
0.8	2	homo	1	balanced	3	mean	Dunnett	normal	0.6375
1	2	homo	1	balanced	3	mean	Dunnett	normal	0.8321
1.2	2	homo	1	balanced	3	mean	Dunnett	normal	0.9378
1.4	2	homo	1	balanced	3	mean	Dunnett	normal	0.9833
1.6	2	homo	1	balanced	3	mean	Dunnett	normal	0.9956
1.8	2	homo	1	balanced	3	mean	Dunnett	normal	0.9994
2	2	homo	1	balanced	3	mean	Dunnett	normal	1
0	1	homo	1	balanced	3	max	Dunnett	normal	0.0581
0.2	1	homo	1	balanced	3	max	Dunnett	normal	0.0691
0.4	1	homo	1	balanced	3	max	Dunnett	normal	0.114
0.6	1	homo	1	balanced	3	max	Dunnett	normal	0.1881
0.8	1	homo	1	balanced	3	max	Dunnett	normal	0.2851
1	1	homo	1	balanced	3	max	Dunnett	normal	0.4135
1.2	1	homo	1	balanced	3	max	Dunnett	normal	0.5456
1.4	1	homo	1	balanced	3	max	Dunnett	normal	0.6735
1.6	1	homo	1	balanced	3	max	Dunnett	normal	0.7873
1.8	1	homo	1	balanced	3	max	Dunnett	normal	0.8711
2	1	homo	1	balanced	3	max	Dunnett	normal	0.9273
0	2	homo	1	balanced	3	max	Dunnett	normal	0.0581
0.2	2	homo	1	balanced	3	max	Dunnett	normal	0.0928
0.4	2	homo	1	balanced	3	max	Dunnett	normal	0.2175
0.6	2	homo	1	balanced	3	max	Dunnett	normal	0.4243
0.8	2	homo	1	balanced	3	max	Dunnett	normal	0.6495
1	2	homo	1	balanced	3	max	Dunnett	normal	0.8406
1.2	2	homo	1	balanced	3	max	Dunnett	normal	0.943
1.4	2	homo	1	balanced	3	max	Dunnett	normal	0.985
1.6	2	homo	1	balanced	3	max	Dunnett	normal	0.996
1.8	2	homo	1	balanced	3	max	Dunnett	normal	0.9997
2	2	homo	1	balanced	3	max	Dunnett	normal	1
0	1	hetero	1	balanced	3	sandwich	Dunnett	normal	0.113
0.2	1	hetero	1	balanced	3	sandwich	Dunnett	normal	0.1219
0.4	1	hetero	1	balanced	3	sandwich	Dunnett	normal	0.148
0.6	1	hetero	1	balanced	3	sandwich	Dunnett	normal	0.1915
0.8	1	hetero	1	balanced	3	sandwich	Dunnett	normal	0.2437
1	1	hetero	1	balanced	3	sandwich	Dunnett	normal	0.3084
1.2	1	hetero	1	balanced	3	sandwich	Dunnett	normal	0.3823
1.4	1	hetero	1	balanced	3	sandwich	Dunnett	normal	0.4707
1.6	1	hetero	1	balanced	3	sandwich	Dunnett	normal	0.5562
1.8	1	hetero	1	balanced	3	sandwich	Dunnett	normal	0.6421
2	1	hetero	1	balanced	3	sandwich	Dunnett	normal	0.7208
0	2	hetero	1	balanced	3	sandwich	Dunnett	normal	0.113
0.2	2	hetero	1	balanced	3	sandwich	Dunnett	normal	0.1352
0.4	2	hetero	1	balanced	3	sandwich	Dunnett	normal	0.1977
0.6	2	hetero	1	balanced	3	sandwich	Dunnett	normal	0.2956
0.8	2	hetero	1	balanced	3	sandwich	Dunnett	normal	0.4302
1	2	hetero	1	balanced	3	sandwich	Dunnett	normal	0.5844
1.2	2	hetero	1	balanced	3	sandwich	Dunnett	normal	0.716
1.4	2	hetero	1	balanced	3	sandwich	Dunnett	normal	0.8289
1.6	2	hetero	1	balanced	3	sandwich	Dunnett	normal	0.9072
1.8	2	hetero	1	balanced	3	sandwich	Dunnett	normal	0.9559
2	2	hetero	1	balanced	3	sandwich	Dunnett	normal	0.981
0	1	hetero	1	balanced	3	min	Dunnett	normal	0.0477
0.2	1	hetero	1	balanced	3	min	Dunnett	normal	0.0513
0.4	1	hetero	1	balanced	3	min	Dunnett	normal	0.0646
0.6	1	hetero	1	balanced	3	min	Dunnett	normal	0.0883
0.8	1	hetero	1	balanced	3	min	Dunnett	normal	0.1186
1	1	hetero	1	balanced	3	min	Dunnett	normal	0.1617
1.2	1	hetero	1	balanced	3	min	Dunnett	normal	0.2136
1.4	1	hetero	1	balanced	3	min	Dunnett	normal	0.2729
1.6	1	hetero	1	balanced	3	min	Dunnett	normal	0.3382
1.8	1	hetero	1	balanced	3	min	Dunnett	normal	0.4063
2	1	hetero	1	balanced	3	min	Dunnett	normal	0.4865
0	2	hetero	1	balanced	3	min	Dunnett	normal	0.0477
0.2	2	hetero	1	balanced	3	min	Dunnett	normal	0.0568
0.4	2	hetero	1	balanced	3	min	Dunnett	normal	0.0912
0.6	2	hetero	1	balanced	3	min	Dunnett	normal	0.1523
0.8	2	hetero	1	balanced	3	min	Dunnett	normal	0.2403
1	2	hetero	1	balanced	3	min	Dunnett	normal	0.3522
1.2	2	hetero	1	balanced	3	min	Dunnett	normal	0.4812
1.4	2	hetero	1	balanced	3	min	Dunnett	normal	0.6113
1.6	2	hetero	1	balanced	3	min	Dunnett	normal	0.7301
1.8	2	hetero	1	balanced	3	min	Dunnett	normal	0.8267
2	2	hetero	1	balanced	3	min	Dunnett	normal	0.8978
0	1	hetero	1	balanced	3	mean	Dunnett	normal	0.0534
0.2	1	hetero	1	balanced	3	mean	Dunnett	normal	0.0562
0.4	1	hetero	1	balanced	3	mean	Dunnett	normal	0.0713
0.6	1	hetero	1	balanced	3	mean	Dunnett	normal	0.0956
0.8	1	hetero	1	balanced	3	mean	Dunnett	normal	0.1288
1	1	hetero	1	balanced	3	mean	Dunnett	normal	0.1756
1.2	1	hetero	1	balanced	3	mean	Dunnett	normal	0.229
1.4	1	hetero	1	balanced	3	mean	Dunnett	normal	0.2927
1.6	1	hetero	1	balanced	3	mean	Dunnett	normal	0.3592
1.8	1	hetero	1	balanced	3	mean	Dunnett	normal	0.4324
2	1	hetero	1	balanced	3	mean	Dunnett	normal	0.5114
0	2	hetero	1	balanced	3	mean	Dunnett	normal	0.0534
0.2	2	hetero	1	balanced	3	mean	Dunnett	normal	0.0626
0.4	2	hetero	1	balanced	3	mean	Dunnett	normal	0.0993
0.6	2	hetero	1	balanced	3	mean	Dunnett	normal	0.1639
0.8	2	hetero	1	balanced	3	mean	Dunnett	normal	0.2573
1	2	hetero	1	balanced	3	mean	Dunnett	normal	0.3755
1.2	2	hetero	1	balanced	3	mean	Dunnett	normal	0.5054
1.4	2	hetero	1	balanced	3	mean	Dunnett	normal	0.6393
1.6	2	hetero	1	balanced	3	mean	Dunnett	normal	0.7554
1.8	2	hetero	1	balanced	3	mean	Dunnett	normal	0.848
2	2	hetero	1	balanced	3	mean	Dunnett	normal	0.9132
0	1	hetero	1	balanced	3	max	Dunnett	normal	0.0569
0.2	1	hetero	1	balanced	3	max	Dunnett	normal	0.0603
0.4	1	hetero	1	balanced	3	max	Dunnett	normal	0.0773
0.6	1	hetero	1	balanced	3	max	Dunnett	normal	0.1008
0.8	1	hetero	1	balanced	3	max	Dunnett	normal	0.139
1	1	hetero	1	balanced	3	max	Dunnett	normal	0.1854
1.2	1	hetero	1	balanced	3	max	Dunnett	normal	0.2407
1.4	1	hetero	1	balanced	3	max	Dunnett	normal	0.3059
1.6	1	hetero	1	balanced	3	max	Dunnett	normal	0.373
1.8	1	hetero	1	balanced	3	max	Dunnett	normal	0.4498
2	1	hetero	1	balanced	3	max	Dunnett	normal	0.5267
0	2	hetero	1	balanced	3	max	Dunnett	normal	0.0569
0.2	2	hetero	1	balanced	3	max	Dunnett	normal	0.0681
0.4	2	hetero	1	balanced	3	max	Dunnett	normal	0.1072
0.6	2	hetero	1	balanced	3	max	Dunnett	normal	0.1745
0.8	2	hetero	1	balanced	3	max	Dunnett	normal	0.2701
1	2	hetero	1	balanced	3	max	Dunnett	normal	0.391
1.2	2	hetero	1	balanced	3	max	Dunnett	normal	0.5228
1.4	2	hetero	1	balanced	3	max	Dunnett	normal	0.6564
1.6	2	hetero	1	balanced	3	max	Dunnett	normal	0.7694
1.8	2	hetero	1	balanced	3	max	Dunnett	normal	0.8617
2	2	hetero	1	balanced	3	max	Dunnett	normal	0.9209
0	1	complete	1	balanced	3	sandwich	Dunnett	normal	0.1028
0.2	1	complete	1	balanced	3	sandwich	Dunnett	normal	0.1019
0.4	1	complete	1	balanced	3	sandwich	Dunnett	normal	0.1234
0.6	1	complete	1	balanced	3	sandwich	Dunnett	normal	0.1457
0.8	1	complete	1	balanced	3	sandwich	Dunnett	normal	0.1737
1	1	complete	1	balanced	3	sandwich	Dunnett	normal	0.2609
1.2	1	complete	1	balanced	3	sandwich	Dunnett	normal	0.2691
1.4	1	complete	1	balanced	3	sandwich	Dunnett	normal	0.3008
1.6	1	complete	1	balanced	3	sandwich	Dunnett	normal	0.356
1.8	1	complete	1	balanced	3	sandwich	Dunnett	normal	0.4123
2	1	complete	1	balanced	3	sandwich	Dunnett	normal	0.4552
0	2	complete	1	balanced	3	sandwich	Dunnett	normal	0.1081
0.2	2	complete	1	balanced	3	sandwich	Dunnett	normal	0.1115
0.4	2	complete	1	balanced	3	sandwich	Dunnett	normal	0.1528
0.6	2	complete	1	balanced	3	sandwich	Dunnett	normal	0.2166
0.8	2	complete	1	balanced	3	sandwich	Dunnett	normal	0.281
1	2	complete	1	balanced	3	sandwich	Dunnett	normal	0.5537
1.2	2	complete	1	balanced	3	sandwich	Dunnett	normal	0.5614
1.4	2	complete	1	balanced	3	sandwich	Dunnett	normal	0.6119
1.6	2	complete	1	balanced	3	sandwich	Dunnett	normal	0.5772
1.8	2	complete	1	balanced	3	sandwich	Dunnett	normal	0.8083
2	2	complete	1	balanced	3	sandwich	Dunnett	normal	0.885
0	1	complete	1	balanced	3	min	Dunnett	normal	0.0475
0.2	1	complete	1	balanced	3	min	Dunnett	normal	0.0446
0.4	1	complete	1	balanced	3	min	Dunnett	normal	0.0539
0.6	1	complete	1	balanced	3	min	Dunnett	normal	0.0619
0.8	1	complete	1	balanced	3	min	Dunnett	normal	0.0737
1	1	complete	1	balanced	3	min	Dunnett	normal	0.1154
1.2	1	complete	1	balanced	3	min	Dunnett	normal	0.193
1.4	1	complete	1	balanced	3	min	Dunnett	normal	0.1412
1.6	1	complete	1	balanced	3	min	Dunnett	normal	0.171
1.8	1	complete	1	balanced	3	min	Dunnett	normal	0.2343
2	1	complete	1	balanced	3	min	Dunnett	normal	0.3388
0	2	complete	1	balanced	3	min	Dunnett	normal	0.0488
0.2	2	complete	1	balanced	3	min	Dunnett	normal	0.0537
0.4	2	complete	1	balanced	3	min	Dunnett	normal	0.069
0.6	2	complete	1	balanced	3	min	Dunnett	normal	0.1027
0.8	2	complete	1	balanced	3	min	Dunnett	normal	0.1691
1	2	complete	1	balanced	3	min	Dunnett	normal	0.1954
1.2	2	complete	1	balanced	3	min	Dunnett	normal	0.2496
1.4	2	complete	1	balanced	3	min	Dunnett	normal	0.3903
1.6	2	complete	1	balanced	3	min	Dunnett	normal	0.3602
1.8	2	complete	1	balanced	3	min	Dunnett	normal	0.4609
2	2	complete	1	balanced	3	min	Dunnett	normal	0.5494
0	1	complete	1	balanced	3	mean	Dunnett	normal	0.0504
0.2	1	complete	1	balanced	3	mean	Dunnett	normal	0.0518
0.4	1	complete	1	balanced	3	mean	Dunnett	normal	0.058
0.6	1	complete	1	balanced	3	mean	Dunnett	normal	0.0709
0.8	1	complete	1	balanced	3	mean	Dunnett	normal	0.0965
1	1	complete	1	balanced	3	mean	Dunnett	normal	0.1089
1.2	1	complete	1	balanced	3	mean	Dunnett	normal	0.1469
1.4	1	complete	1	balanced	3	mean	Dunnett	normal	0.1562
1.6	1	complete	1	balanced	3	mean	Dunnett	normal	0.1717
1.8	1	complete	1	balanced	3	mean	Dunnett	normal	0.343
2	1	complete	1	balanced	3	mean	Dunnett	normal	0.3136
0	2	complete	1	balanced	3	mean	Dunnett	normal	0.0508
0.2	2	complete	1	balanced	3	mean	Dunnett	normal	0.0547
0.4	2	complete	1	balanced	3	mean	Dunnett	normal	0.0844
0.6	2	complete	1	balanced	3	mean	Dunnett	normal	0.095
0.8	2	complete	1	balanced	3	mean	Dunnett	normal	0.1589
1	2	complete	1	balanced	3	mean	Dunnett	normal	0.2065
1.2	2	complete	1	balanced	3	mean	Dunnett	normal	0.2282
1.4	2	complete	1	balanced	3	mean	Dunnett	normal	0.3559
1.6	2	complete	1	balanced	3	mean	Dunnett	normal	0.5753
1.8	2	complete	1	balanced	3	mean	Dunnett	normal	0.6454
2	2	complete	1	balanced	3	mean	Dunnett	normal	0.5503
0	1	complete	1	balanced	3	max	Dunnett	normal	0.0539
0.2	1	complete	1	balanced	3	max	Dunnett	normal	0.0576
0.4	1	complete	1	balanced	3	max	Dunnett	normal	0.0652
0.6	1	complete	1	balanced	3	max	Dunnett	normal	0.087
0.8	1	complete	1	balanced	3	max	Dunnett	normal	0.0914
1	1	complete	1	balanced	3	max	Dunnett	normal	0.1319
1.2	1	complete	1	balanced	3	max	Dunnett	normal	0.1479
1.4	1	complete	1	balanced	3	max	Dunnett	normal	0.1596
1.6	1	complete	1	balanced	3	max	Dunnett	normal	0.2454
1.8	1	complete	1	balanced	3	max	Dunnett	normal	0.3089
2	1	complete	1	balanced	3	max	Dunnett	normal	0.4483
0	2	complete	1	balanced	3	max	Dunnett	normal	0.0546
0.2	2	complete	1	balanced	3	max	Dunnett	normal	0.0558
0.4	2	complete	1	balanced	3	max	Dunnett	normal	0.0828
0.6	2	complete	1	balanced	3	max	Dunnett	normal	0.1401
0.8	2	complete	1	balanced	3	max	Dunnett	normal	0.1654
1	2	complete	1	balanced	3	max	Dunnett	normal	0.2232
1.2	2	complete	1	balanced	3	max	Dunnett	normal	0.357
1.4	2	complete	1	balanced	3	max	Dunnett	normal	0.4213
1.6	2	complete	1	balanced	3	max	Dunnett	normal	0.4719
1.8	2	complete	1	balanced	3	max	Dunnett	normal	0.785
2	2	complete	1	balanced	3	max	Dunnett	normal	0.6396
0	1	hetero	3	balanced	3	sandwich	Dunnett	normal	0.1284
0.2	1	hetero	3	balanced	3	sandwich	Dunnett	normal	0.1276
0.4	1	hetero	3	balanced	3	sandwich	Dunnett	normal	0.1329
0.6	1	hetero	3	balanced	3	sandwich	Dunnett	normal	0.1382
0.8	1	hetero	3	balanced	3	sandwich	Dunnett	normal	0.1453
1	1	hetero	3	balanced	3	sandwich	Dunnett	normal	0.1544
1.2	1	hetero	3	balanced	3	sandwich	Dunnett	normal	0.1663
1.4	1	hetero	3	balanced	3	sandwich	Dunnett	normal	0.181
1.6	1	hetero	3	balanced	3	sandwich	Dunnett	normal	0.1946
1.8	1	hetero	3	balanced	3	sandwich	Dunnett	normal	0.2157
2	1	hetero	3	balanced	3	sandwich	Dunnett	normal	0.2378
0	2	hetero	3	balanced	3	sandwich	Dunnett	normal	0.1284
0.2	2	hetero	3	balanced	3	sandwich	Dunnett	normal	0.1308
0.4	2	hetero	3	balanced	3	sandwich	Dunnett	normal	0.1425
0.6	2	hetero	3	balanced	3	sandwich	Dunnett	normal	0.1583
0.8	2	hetero	3	balanced	3	sandwich	Dunnett	normal	0.1816
1	2	hetero	3	balanced	3	sandwich	Dunnett	normal	0.2135
1.2	2	hetero	3	balanced	3	sandwich	Dunnett	normal	0.2532
1.4	2	hetero	3	balanced	3	sandwich	Dunnett	normal	0.2978
1.6	2	hetero	3	balanced	3	sandwich	Dunnett	normal	0.3512
1.8	2	hetero	3	balanced	3	sandwich	Dunnett	normal	0.4038
2	2	hetero	3	balanced	3	sandwich	Dunnett	normal	0.4626
0	1	hetero	3	balanced	3	min	Dunnett	normal	0.0456
0.2	1	hetero	3	balanced	3	min	Dunnett	normal	0.0462
0.4	1	hetero	3	balanced	3	min	Dunnett	normal	0.0483
0.6	1	hetero	3	balanced	3	min	Dunnett	normal	0.0513
0.8	1	hetero	3	balanced	3	min	Dunnett	normal	0.0552
1	1	hetero	3	balanced	3	min	Dunnett	normal	0.0604
1.2	1	hetero	3	balanced	3	min	Dunnett	normal	0.0659
1.4	1	hetero	3	balanced	3	min	Dunnett	normal	0.0747
1.6	1	hetero	3	balanced	3	min	Dunnett	normal	0.0819
1.8	1	hetero	3	balanced	3	min	Dunnett	normal	0.0937
2	1	hetero	3	balanced	3	min	Dunnett	normal	0.1046
0	2	hetero	3	balanced	3	min	Dunnett	normal	0.0456
0.2	2	hetero	3	balanced	3	min	Dunnett	normal	0.0479
0.4	2	hetero	3	balanced	3	min	Dunnett	normal	0.0527
0.6	2	hetero	3	balanced	3	min	Dunnett	normal	0.0606
0.8	2	hetero	3	balanced	3	min	Dunnett	normal	0.0731
1	2	hetero	3	balanced	3	min	Dunnett	normal	0.0919
1.2	2	hetero	3	balanced	3	min	Dunnett	normal	0.1128
1.4	2	hetero	3	balanced	3	min	Dunnett	normal	0.1406
1.6	2	hetero	3	balanced	3	min	Dunnett	normal	0.1706
1.8	2	hetero	3	balanced	3	min	Dunnett	normal	0.2061
2	2	hetero	3	balanced	3	min	Dunnett	normal	0.2457
0	1	hetero	3	balanced	3	mean	Dunnett	normal	0.0507
0.2	1	hetero	3	balanced	3	mean	Dunnett	normal	0.051
0.4	1	hetero	3	balanced	3	mean	Dunnett	normal	0.0535
0.6	1	hetero	3	balanced	3	mean	Dunnett	normal	0.056
0.8	1	hetero	3	balanced	3	mean	Dunnett	normal	0.0593
1	1	hetero	3	balanced	3	mean	Dunnett	normal	0.0659
1.2	1	hetero	3	balanced	3	mean	Dunnett	normal	0.072
1.4	1	hetero	3	balanced	3	mean	Dunnett	normal	0.0817
1.6	1	hetero	3	balanced	3	mean	Dunnett	normal	0.0907
1.8	1	hetero	3	balanced	3	mean	Dunnett	normal	0.1014
2	1	hetero	3	balanced	3	mean	Dunnett	normal	0.1121
0	2	hetero	3	balanced	3	mean	Dunnett	normal	0.0507
0.2	2	hetero	3	balanced	3	mean	Dunnett	normal	0.0526
0.4	2	hetero	3	balanced	3	mean	Dunnett	normal	0.0585
0.6	2	hetero	3	balanced	3	mean	Dunnett	normal	0.066
0.8	2	hetero	3	balanced	3	mean	Dunnett	normal	0.0796
1	2	hetero	3	balanced	3	mean	Dunnett	normal	0.0989
1.2	2	hetero	3	balanced	3	mean	Dunnett	normal	0.1222
1.4	2	hetero	3	balanced	3	mean	Dunnett	normal	0.1516
1.6	2	hetero	3	balanced	3	mean	Dunnett	normal	0.1815
1.8	2	hetero	3	balanced	3	mean	Dunnett	normal	0.2199
2	2	hetero	3	balanced	3	mean	Dunnett	normal	0.2599
0	1	hetero	3	balanced	3	max	Dunnett	normal	0.0547
0.2	1	hetero	3	balanced	3	max	Dunnett	normal	0.0539
0.4	1	hetero	3	balanced	3	max	Dunnett	normal	0.0567
0.6	1	hetero	3	balanced	3	max	Dunnett	normal	0.0592
0.8	1	hetero	3	balanced	3	max	Dunnett	normal	0.0638
1	1	hetero	3	balanced	3	max	Dunnett	normal	0.0697
1.2	1	hetero	3	balanced	3	max	Dunnett	normal	0.0766
1.4	1	hetero	3	balanced	3	max	Dunnett	normal	0.0852
1.6	1	hetero	3	balanced	3	max	Dunnett	normal	0.0949
1.8	1	hetero	3	balanced	3	max	Dunnett	normal	0.1064
2	1	hetero	3	balanced	3	max	Dunnett	normal	0.1181
0	2	hetero	3	balanced	3	max	Dunnett	normal	0.0547
0.2	2	hetero	3	balanced	3	max	Dunnett	normal	0.0555
0.4	2	hetero	3	balanced	3	max	Dunnett	normal	0.0626
0.6	2	hetero	3	balanced	3	max	Dunnett	normal	0.0697
0.8	2	hetero	3	balanced	3	max	Dunnett	normal	0.0837
1	2	hetero	3	balanced	3	max	Dunnett	normal	0.1048
1.2	2	hetero	3	balanced	3	max	Dunnett	normal	0.1287
1.4	2	hetero	3	balanced	3	max	Dunnett	normal	0.1591
1.6	2	hetero	3	balanced	3	max	Dunnett	normal	0.1885
1.8	2	hetero	3	balanced	3	max	Dunnett	normal	0.2284
2	2	hetero	3	balanced	3	max	Dunnett	normal	0.2715
0	1	homo	1	unbalanced_pp	3	sandwich	Dunnett	normal	0.075
0.2	1	homo	1	unbalanced_pp	3	sandwich	Dunnett	normal	0.1308
0.4	1	homo	1	unbalanced_pp	3	sandwich	Dunnett	normal	0.2831
0.6	1	homo	1	unbalanced_pp	3	sandwich	Dunnett	normal	0.5106
0.8	1	homo	1	unbalanced_pp	3	sandwich	Dunnett	normal	0.7366
1	1	homo	1	unbalanced_pp	3	sandwich	Dunnett	normal	0.8875
1.2	1	homo	1	unbalanced_pp	3	sandwich	Dunnett	normal	0.9667
1.4	1	homo	1	unbalanced_pp	3	sandwich	Dunnett	normal	0.9924
1.6	1	homo	1	unbalanced_pp	3	sandwich	Dunnett	normal	0.9988
1.8	1	homo	1	unbalanced_pp	3	sandwich	Dunnett	normal	0.9998
2	1	homo	1	unbalanced_pp	3	sandwich	Dunnett	normal	1
0	2	homo	1	unbalanced_pp	3	sandwich	Dunnett	normal	0.075
0.2	2	homo	1	unbalanced_pp	3	sandwich	Dunnett	normal	0.2223
0.4	2	homo	1	unbalanced_pp	3	sandwich	Dunnett	normal	0.6172
0.6	2	homo	1	unbalanced_pp	3	sandwich	Dunnett	normal	0.9159
0.8	2	homo	1	unbalanced_pp	3	sandwich	Dunnett	normal	0.9941
1	2	homo	1	unbalanced_pp	3	sandwich	Dunnett	normal	0.9997
1.2	2	homo	1	unbalanced_pp	3	sandwich	Dunnett	normal	1
1.4	2	homo	1	unbalanced_pp	3	sandwich	Dunnett	normal	1
1.6	2	homo	1	unbalanced_pp	3	sandwich	Dunnett	normal	1
1.8	2	homo	1	unbalanced_pp	3	sandwich	Dunnett	normal	1
2	2	homo	1	unbalanced_pp	3	sandwich	Dunnett	normal	1
0	1	homo	1	unbalanced_pp	3	min	Dunnett	normal	0.0491
0.2	1	homo	1	unbalanced_pp	3	min	Dunnett	normal	0.0883
0.4	1	homo	1	unbalanced_pp	3	min	Dunnett	normal	0.2101
0.6	1	homo	1	unbalanced_pp	3	min	Dunnett	normal	0.4193
0.8	1	homo	1	unbalanced_pp	3	min	Dunnett	normal	0.6516
1	1	homo	1	unbalanced_pp	3	min	Dunnett	normal	0.8354
1.2	1	homo	1	unbalanced_pp	3	min	Dunnett	normal	0.9419
1.4	1	homo	1	unbalanced_pp	3	min	Dunnett	normal	0.9853
1.6	1	homo	1	unbalanced_pp	3	min	Dunnett	normal	0.9968
1.8	1	homo	1	unbalanced_pp	3	min	Dunnett	normal	0.9996
2	1	homo	1	unbalanced_pp	3	min	Dunnett	normal	1
0	2	homo	1	unbalanced_pp	3	min	Dunnett	normal	0.0491
0.2	2	homo	1	unbalanced_pp	3	min	Dunnett	normal	0.1587
0.4	2	homo	1	unbalanced_pp	3	min	Dunnett	normal	0.5281
0.6	2	homo	1	unbalanced_pp	3	min	Dunnett	normal	0.8758
0.8	2	homo	1	unbalanced_pp	3	min	Dunnett	normal	0.9892
1	2	homo	1	unbalanced_pp	3	min	Dunnett	normal	0.9995
1.2	2	homo	1	unbalanced_pp	3	min	Dunnett	normal	1
1.4	2	homo	1	unbalanced_pp	3	min	Dunnett	normal	1
1.6	2	homo	1	unbalanced_pp	3	min	Dunnett	normal	1
1.8	2	homo	1	unbalanced_pp	3	min	Dunnett	normal	1
2	2	homo	1	unbalanced_pp	3	min	Dunnett	normal	1
0	1	homo	1	unbalanced_pp	3	mean	Dunnett	normal	0.0533
0.2	1	homo	1	unbalanced_pp	3	mean	Dunnett	normal	0.0924
0.4	1	homo	1	unbalanced_pp	3	mean	Dunnett	normal	0.2185
0.6	1	homo	1	unbalanced_pp	3	mean	Dunnett	normal	0.4307
0.8	1	homo	1	unbalanced_pp	3	mean	Dunnett	normal	0.6626
1	1	homo	1	unbalanced_pp	3	mean	Dunnett	normal	0.842
1.2	1	homo	1	unbalanced_pp	3	mean	Dunnett	normal	0.9459
1.4	1	homo	1	unbalanced_pp	3	mean	Dunnett	normal	0.9869
1.6	1	homo	1	unbalanced_pp	3	mean	Dunnett	normal	0.9971
1.8	1	homo	1	unbalanced_pp	3	mean	Dunnett	normal	0.9997
2	1	homo	1	unbalanced_pp	3	mean	Dunnett	normal	1
0	2	homo	1	unbalanced_pp	3	mean	Dunnett	normal	0.0533
0.2	2	homo	1	unbalanced_pp	3	mean	Dunnett	normal	0.1674
0.4	2	homo	1	unbalanced_pp	3	mean	Dunnett	normal	0.5377
0.6	2	homo	1	unbalanced_pp	3	mean	Dunnett	normal	0.88
0.8	2	homo	1	unbalanced_pp	3	mean	Dunnett	normal	0.99
1	2	homo	1	unbalanced_pp	3	mean	Dunnett	normal	0.9995
1.2	2	homo	1	unbalanced_pp	3	mean	Dunnett	normal	1
1.4	2	homo	1	unbalanced_pp	3	mean	Dunnett	normal	1
1.6	2	homo	1	unbalanced_pp	3	mean	Dunnett	normal	1
1.8	2	homo	1	unbalanced_pp	3	mean	Dunnett	normal	1
2	2	homo	1	unbalanced_pp	3	mean	Dunnett	normal	1
0	1	homo	1	unbalanced_pp	3	max	Dunnett	normal	0.056
0.2	1	homo	1	unbalanced_pp	3	max	Dunnett	normal	0.0955
0.4	1	homo	1	unbalanced_pp	3	max	Dunnett	normal	0.2253
0.6	1	homo	1	unbalanced_pp	3	max	Dunnett	normal	0.4379
0.8	1	homo	1	unbalanced_pp	3	max	Dunnett	normal	0.6696
1	1	homo	1	unbalanced_pp	3	max	Dunnett	normal	0.8467
1.2	1	homo	1	unbalanced_pp	3	max	Dunnett	normal	0.9477
1.4	1	homo	1	unbalanced_pp	3	max	Dunnett	normal	0.988
1.6	1	homo	1	unbalanced_pp	3	max	Dunnett	normal	0.9974
1.8	1	homo	1	unbalanced_pp	3	max	Dunnett	normal	0.9997
2	1	homo	1	unbalanced_pp	3	max	Dunnett	normal	1
0	2	homo	1	unbalanced_pp	3	max	Dunnett	normal	0.056
0.2	2	homo	1	unbalanced_pp	3	max	Dunnett	normal	0.1728
0.4	2	homo	1	unbalanced_pp	3	max	Dunnett	normal	0.5455
0.6	2	homo	1	unbalanced_pp	3	max	Dunnett	normal	0.8832
0.8	2	homo	1	unbalanced_pp	3	max	Dunnett	normal	0.9904
1	2	homo	1	unbalanced_pp	3	max	Dunnett	normal	0.9996
1.2	2	homo	1	unbalanced_pp	3	max	Dunnett	normal	1
1.4	2	homo	1	unbalanced_pp	3	max	Dunnett	normal	1
1.6	2	homo	1	unbalanced_pp	3	max	Dunnett	normal	1
1.8	2	homo	1	unbalanced_pp	3	max	Dunnett	normal	1
2	2	homo	1	unbalanced_pp	3	max	Dunnett	normal	1
0	1	hetero	1	unbalanced_pp	3	sandwich	Dunnett	normal	0.0764
0.2	1	hetero	1	unbalanced_pp	3	sandwich	Dunnett	normal	0.0896
0.4	1	hetero	1	unbalanced_pp	3	sandwich	Dunnett	normal	0.1483
0.6	1	hetero	1	unbalanced_pp	3	sandwich	Dunnett	normal	0.24
0.8	1	hetero	1	unbalanced_pp	3	sandwich	Dunnett	normal	0.3598
1	1	hetero	1	unbalanced_pp	3	sandwich	Dunnett	normal	0.5024
1.2	1	hetero	1	unbalanced_pp	3	sandwich	Dunnett	normal	0.6475
1.4	1	hetero	1	unbalanced_pp	3	sandwich	Dunnett	normal	0.7641
1.6	1	hetero	1	unbalanced_pp	3	sandwich	Dunnett	normal	0.8614
1.8	1	hetero	1	unbalanced_pp	3	sandwich	Dunnett	normal	0.9246
2	1	hetero	1	unbalanced_pp	3	sandwich	Dunnett	normal	0.9626
0	2	hetero	1	unbalanced_pp	3	sandwich	Dunnett	normal	0.0764
0.2	2	hetero	1	unbalanced_pp	3	sandwich	Dunnett	normal	0.1196
0.4	2	hetero	1	unbalanced_pp	3	sandwich	Dunnett	normal	0.2692
0.6	2	hetero	1	unbalanced_pp	3	sandwich	Dunnett	normal	0.4994
0.8	2	hetero	1	unbalanced_pp	3	sandwich	Dunnett	normal	0.7306
1	2	hetero	1	unbalanced_pp	3	sandwich	Dunnett	normal	0.8912
1.2	2	hetero	1	unbalanced_pp	3	sandwich	Dunnett	normal	0.9714
1.4	2	hetero	1	unbalanced_pp	3	sandwich	Dunnett	normal	0.9952
1.6	2	hetero	1	unbalanced_pp	3	sandwich	Dunnett	normal	0.9989
1.8	2	hetero	1	unbalanced_pp	3	sandwich	Dunnett	normal	0.9999
2	2	hetero	1	unbalanced_pp	3	sandwich	Dunnett	normal	1
0	1	hetero	1	unbalanced_pp	3	min	Dunnett	normal	0.0525
0.2	1	hetero	1	unbalanced_pp	3	min	Dunnett	normal	0.0646
0.4	1	hetero	1	unbalanced_pp	3	min	Dunnett	normal	0.1109
0.6	1	hetero	1	unbalanced_pp	3	min	Dunnett	normal	0.1879
0.8	1	hetero	1	unbalanced_pp	3	min	Dunnett	normal	0.2981
1	1	hetero	1	unbalanced_pp	3	min	Dunnett	normal	0.4342
1.2	1	hetero	1	unbalanced_pp	3	min	Dunnett	normal	0.5754
1.4	1	hetero	1	unbalanced_pp	3	min	Dunnett	normal	0.7083
1.6	1	hetero	1	unbalanced_pp	3	min	Dunnett	normal	0.8162
1.8	1	hetero	1	unbalanced_pp	3	min	Dunnett	normal	0.8944
2	1	hetero	1	unbalanced_pp	3	min	Dunnett	normal	0.9455
0	2	hetero	1	unbalanced_pp	3	min	Dunnett	normal	0.0525
0.2	2	hetero	1	unbalanced_pp	3	min	Dunnett	normal	0.0881
0.4	2	hetero	1	unbalanced_pp	3	min	Dunnett	normal	0.2106
0.6	2	hetero	1	unbalanced_pp	3	min	Dunnett	normal	0.4245
0.8	2	hetero	1	unbalanced_pp	3	min	Dunnett	normal	0.6667
1	2	hetero	1	unbalanced_pp	3	min	Dunnett	normal	0.8556
1.2	2	hetero	1	unbalanced_pp	3	min	Dunnett	normal	0.9554
1.4	2	hetero	1	unbalanced_pp	3	min	Dunnett	normal	0.9921
1.6	2	hetero	1	unbalanced_pp	3	min	Dunnett	normal	0.9987
1.8	2	hetero	1	unbalanced_pp	3	min	Dunnett	normal	0.9997
2	2	hetero	1	unbalanced_pp	3	min	Dunnett	normal	1
0	1	hetero	1	unbalanced_pp	3	mean	Dunnett	normal	0.0534
0.2	1	hetero	1	unbalanced_pp	3	mean	Dunnett	normal	0.0658
0.4	1	hetero	1	unbalanced_pp	3	mean	Dunnett	normal	0.1137
0.6	1	hetero	1	unbalanced_pp	3	mean	Dunnett	normal	0.1914
0.8	1	hetero	1	unbalanced_pp	3	mean	Dunnett	normal	0.3025
1	1	hetero	1	unbalanced_pp	3	mean	Dunnett	normal	0.4396
1.2	1	hetero	1	unbalanced_pp	3	mean	Dunnett	normal	0.58
1.4	1	hetero	1	unbalanced_pp	3	mean	Dunnett	normal	0.7117
1.6	1	hetero	1	unbalanced_pp	3	mean	Dunnett	normal	0.8184
1.8	1	hetero	1	unbalanced_pp	3	mean	Dunnett	normal	0.8961
2	1	hetero	1	unbalanced_pp	3	mean	Dunnett	normal	0.9468
0	2	hetero	1	unbalanced_pp	3	mean	Dunnett	normal	0.0534
0.2	2	hetero	1	unbalanced_pp	3	mean	Dunnett	normal	0.09
0.4	2	hetero	1	unbalanced_pp	3	mean	Dunnett	normal	0.2146
0.6	2	hetero	1	unbalanced_pp	3	mean	Dunnett	normal	0.4287
0.8	2	hetero	1	unbalanced_pp	3	mean	Dunnett	normal	0.6709
1	2	hetero	1	unbalanced_pp	3	mean	Dunnett	normal	0.8577
1.2	2	hetero	1	unbalanced_pp	3	mean	Dunnett	normal	0.9568
1.4	2	hetero	1	unbalanced_pp	3	mean	Dunnett	normal	0.9926
1.6	2	hetero	1	unbalanced_pp	3	mean	Dunnett	normal	0.9987
1.8	2	hetero	1	unbalanced_pp	3	mean	Dunnett	normal	0.9998
2	2	hetero	1	unbalanced_pp	3	mean	Dunnett	normal	1
0	1	hetero	1	unbalanced_pp	3	max	Dunnett	normal	0.0542
0.2	1	hetero	1	unbalanced_pp	3	max	Dunnett	normal	0.0676
0.4	1	hetero	1	unbalanced_pp	3	max	Dunnett	normal	0.1152
0.6	1	hetero	1	unbalanced_pp	3	max	Dunnett	normal	0.1946
0.8	1	hetero	1	unbalanced_pp	3	max	Dunnett	normal	0.3058
1	1	hetero	1	unbalanced_pp	3	max	Dunnett	normal	0.4424
1.2	1	hetero	1	unbalanced_pp	3	max	Dunnett	normal	0.5826
1.4	1	hetero	1	unbalanced_pp	3	max	Dunnett	normal	0.7149
1.6	1	hetero	1	unbalanced_pp	3	max	Dunnett	normal	0.8213
1.8	1	hetero	1	unbalanced_pp	3	max	Dunnett	normal	0.8976
2	1	hetero	1	unbalanced_pp	3	max	Dunnett	normal	0.948
0	2	hetero	1	unbalanced_pp	3	max	Dunnett	normal	0.0542
0.2	2	hetero	1	unbalanced_pp	3	max	Dunnett	normal	0.0918
0.4	2	hetero	1	unbalanced_pp	3	max	Dunnett	normal	0.2168
0.6	2	hetero	1	unbalanced_pp	3	max	Dunnett	normal	0.4327
0.8	2	hetero	1	unbalanced_pp	3	max	Dunnett	normal	0.6749
1	2	hetero	1	unbalanced_pp	3	max	Dunnett	normal	0.86
1.2	2	hetero	1	unbalanced_pp	3	max	Dunnett	normal	0.9581
1.4	2	hetero	1	unbalanced_pp	3	max	Dunnett	normal	0.9927
1.6	2	hetero	1	unbalanced_pp	3	max	Dunnett	normal	0.9987
1.8	2	hetero	1	unbalanced_pp	3	max	Dunnett	normal	0.9998
2	2	hetero	1	unbalanced_pp	3	max	Dunnett	normal	1
0	1	complete	1	unbalanced_pp	3	sandwich	Dunnett	normal	0.0713
0.2	1	complete	1	unbalanced_pp	3	sandwich	Dunnett	normal	0.0773
0.4	1	complete	1	unbalanced_pp	3	sandwich	Dunnett	normal	0.1033
0.6	1	complete	1	unbalanced_pp	3	sandwich	Dunnett	normal	0.1601
0.8	1	complete	1	unbalanced_pp	3	sandwich	Dunnett	normal	0.2008
1	1	complete	1	unbalanced_pp	3	sandwich	Dunnett	normal	0.2989
1.2	1	complete	1	unbalanced_pp	3	sandwich	Dunnett	normal	0.3948
1.4	1	complete	1	unbalanced_pp	3	sandwich	Dunnett	normal	0.497
1.6	1	complete	1	unbalanced_pp	3	sandwich	Dunnett	normal	0.5864
1.8	1	complete	1	unbalanced_pp	3	sandwich	Dunnett	normal	0.6805
2	1	complete	1	unbalanced_pp	3	sandwich	Dunnett	normal	0.7797
0	2	complete	1	unbalanced_pp	3	sandwich	Dunnett	normal	0.0743
0.2	2	complete	1	unbalanced_pp	3	sandwich	Dunnett	normal	0.1011
0.4	2	complete	1	unbalanced_pp	3	sandwich	Dunnett	normal	0.1681
0.6	2	complete	1	unbalanced_pp	3	sandwich	Dunnett	normal	0.2746
0.8	2	complete	1	unbalanced_pp	3	sandwich	Dunnett	normal	0.4459
1	2	complete	1	unbalanced_pp	3	sandwich	Dunnett	normal	0.7564
1.2	2	complete	1	unbalanced_pp	3	sandwich	Dunnett	normal	0.82
1.4	2	complete	1	unbalanced_pp	3	sandwich	Dunnett	normal	0.9282
1.6	2	complete	1	unbalanced_pp	3	sandwich	Dunnett	normal	0.9351
1.8	2	complete	1	unbalanced_pp	3	sandwich	Dunnett	normal	0.9955
2	2	complete	1	unbalanced_pp	3	sandwich	Dunnett	normal	0.991
0	1	complete	1	unbalanced_pp	3	min	Dunnett	normal	0.0479
0.2	1	complete	1	unbalanced_pp	3	min	Dunnett	normal	0.0509
0.4	1	complete	1	unbalanced_pp	3	min	Dunnett	normal	0.0723
0.6	1	complete	1	unbalanced_pp	3	min	Dunnett	normal	0.1039
0.8	1	complete	1	unbalanced_pp	3	min	Dunnett	normal	0.1344
1	1	complete	1	unbalanced_pp	3	min	Dunnett	normal	0.2029
1.2	1	complete	1	unbalanced_pp	3	min	Dunnett	normal	0.2772
1.4	1	complete	1	unbalanced_pp	3	min	Dunnett	normal	0.3669
1.6	1	complete	1	unbalanced_pp	3	min	Dunnett	normal	0.5247
1.8	1	complete	1	unbalanced_pp	3	min	Dunnett	normal	0.5513
2	1	complete	1	unbalanced_pp	3	min	Dunnett	normal	0.7177
0	2	complete	1	unbalanced_pp	3	min	Dunnett	normal	0.0465
0.2	2	complete	1	unbalanced_pp	3	min	Dunnett	normal	0.0644
0.4	2	complete	1	unbalanced_pp	3	min	Dunnett	normal	0.1171
0.6	2	complete	1	unbalanced_pp	3	min	Dunnett	normal	0.2469
0.8	2	complete	1	unbalanced_pp	3	min	Dunnett	normal	0.3733
1	2	complete	1	unbalanced_pp	3	min	Dunnett	normal	0.5138
1.2	2	complete	1	unbalanced_pp	3	min	Dunnett	normal	0.6657
1.4	2	complete	1	unbalanced_pp	3	min	Dunnett	normal	0.7981
1.6	2	complete	1	unbalanced_pp	3	min	Dunnett	normal	0.9146
1.8	2	complete	1	unbalanced_pp	3	min	Dunnett	normal	0.9911
2	2	complete	1	unbalanced_pp	3	min	Dunnett	normal	0.9971
0	1	complete	1	unbalanced_pp	3	mean	Dunnett	normal	0.0505
0.2	1	complete	1	unbalanced_pp	3	mean	Dunnett	normal	0.0601
0.4	1	complete	1	unbalanced_pp	3	mean	Dunnett	normal	0.0774
0.6	1	complete	1	unbalanced_pp	3	mean	Dunnett	normal	0.1175
0.8	1	complete	1	unbalanced_pp	3	mean	Dunnett	normal	0.159
1	1	complete	1	unbalanced_pp	3	mean	Dunnett	normal	0.2226
1.2	1	complete	1	unbalanced_pp	3	mean	Dunnett	normal	0.364
1.4	1	complete	1	unbalanced_pp	3	mean	Dunnett	normal	0.3597
1.6	1	complete	1	unbalanced_pp	3	mean	Dunnett	normal	0.5168
1.8	1	complete	1	unbalanced_pp	3	mean	Dunnett	normal	0.5777
2	1	complete	1	unbalanced_pp	3	mean	Dunnett	normal	0.6457
0	2	complete	1	unbalanced_pp	3	mean	Dunnett	normal	0.0506
0.2	2	complete	1	unbalanced_pp	3	mean	Dunnett	normal	0.069
0.4	2	complete	1	unbalanced_pp	3	mean	Dunnett	normal	0.1521
0.6	2	complete	1	unbalanced_pp	3	mean	Dunnett	normal	0.2624
0.8	2	complete	1	unbalanced_pp	3	mean	Dunnett	normal	0.4369
1	2	complete	1	unbalanced_pp	3	mean	Dunnett	normal	0.5243
1.2	2	complete	1	unbalanced_pp	3	mean	Dunnett	normal	0.6972
1.4	2	complete	1	unbalanced_pp	3	mean	Dunnett	normal	0.773
1.6	2	complete	1	unbalanced_pp	3	mean	Dunnett	normal	0.9616
1.8	2	complete	1	unbalanced_pp	3	mean	Dunnett	normal	0.9575
2	2	complete	1	unbalanced_pp	3	mean	Dunnett	normal	0.9896
0	1	complete	1	unbalanced_pp	3	max	Dunnett	normal	0.0481
0.2	1	complete	1	unbalanced_pp	3	max	Dunnett	normal	0.0565
0.4	1	complete	1	unbalanced_pp	3	max	Dunnett	normal	0.0796
0.6	1	complete	1	unbalanced_pp	3	max	Dunnett	normal	0.1391
0.8	1	complete	1	unbalanced_pp	3	max	Dunnett	normal	0.1678
1	1	complete	1	unbalanced_pp	3	max	Dunnett	normal	0.2184
1.2	1	complete	1	unbalanced_pp	3	max	Dunnett	normal	0.3224
1.4	1	complete	1	unbalanced_pp	3	max	Dunnett	normal	0.3727
1.6	1	complete	1	unbalanced_pp	3	max	Dunnett	normal	0.5096
1.8	1	complete	1	unbalanced_pp	3	max	Dunnett	normal	0.633
2	1	complete	1	unbalanced_pp	3	max	Dunnett	normal	0.6391
0	2	complete	1	unbalanced_pp	3	max	Dunnett	normal	0.0529
0.2	2	complete	1	unbalanced_pp	3	max	Dunnett	normal	0.0681
0.4	2	complete	1	unbalanced_pp	3	max	Dunnett	normal	0.1483
0.6	2	complete	1	unbalanced_pp	3	max	Dunnett	normal	0.2473
0.8	2	complete	1	unbalanced_pp	3	max	Dunnett	normal	0.4311
1	2	complete	1	unbalanced_pp	3	max	Dunnett	normal	0.6069
1.2	2	complete	1	unbalanced_pp	3	max	Dunnett	normal	0.6421
1.4	2	complete	1	unbalanced_pp	3	max	Dunnett	normal	0.8843
1.6	2	complete	1	unbalanced_pp	3	max	Dunnett	normal	0.9195
1.8	2	complete	1	unbalanced_pp	3	max	Dunnett	normal	0.9483
2	2	complete	1	unbalanced_pp	3	max	Dunnett	normal	0.9821
0	1	hetero	3	unbalanced_pp	3	sandwich	Dunnett	normal	0.0748
0.2	1	hetero	3	unbalanced_pp	3	sandwich	Dunnett	normal	0.0793
0.4	1	hetero	3	unbalanced_pp	3	sandwich	Dunnett	normal	0.0872
0.6	1	hetero	3	unbalanced_pp	3	sandwich	Dunnett	normal	0.0977
0.8	1	hetero	3	unbalanced_pp	3	sandwich	Dunnett	normal	0.1156
1	1	hetero	3	unbalanced_pp	3	sandwich	Dunnett	normal	0.1388
1.2	1	hetero	3	unbalanced_pp	3	sandwich	Dunnett	normal	0.1699
1.4	1	hetero	3	unbalanced_pp	3	sandwich	Dunnett	normal	0.2054
1.6	1	hetero	3	unbalanced_pp	3	sandwich	Dunnett	normal	0.2446
1.8	1	hetero	3	unbalanced_pp	3	sandwich	Dunnett	normal	0.2916
2	1	hetero	3	unbalanced_pp	3	sandwich	Dunnett	normal	0.338
0	2	hetero	3	unbalanced_pp	3	sandwich	Dunnett	normal	0.0748
0.2	2	hetero	3	unbalanced_pp	3	sandwich	Dunnett	normal	0.0841
0.4	2	hetero	3	unbalanced_pp	3	sandwich	Dunnett	normal	0.1065
0.6	2	hetero	3	unbalanced_pp	3	sandwich	Dunnett	normal	0.1492
0.8	2	hetero	3	unbalanced_pp	3	sandwich	Dunnett	normal	0.2079
1	2	hetero	3	unbalanced_pp	3	sandwich	Dunnett	normal	0.2881
1.2	2	hetero	3	unbalanced_pp	3	sandwich	Dunnett	normal	0.3865
1.4	2	hetero	3	unbalanced_pp	3	sandwich	Dunnett	normal	0.4898
1.6	2	hetero	3	unbalanced_pp	3	sandwich	Dunnett	normal	0.593
1.8	2	hetero	3	unbalanced_pp	3	sandwich	Dunnett	normal	0.6855
2	2	hetero	3	unbalanced_pp	3	sandwich	Dunnett	normal	0.7705
0	1	hetero	3	unbalanced_pp	3	min	Dunnett	normal	0.0508
0.2	1	hetero	3	unbalanced_pp	3	min	Dunnett	normal	0.0533
0.4	1	hetero	3	unbalanced_pp	3	min	Dunnett	normal	0.0597
0.6	1	hetero	3	unbalanced_pp	3	min	Dunnett	normal	0.07
0.8	1	hetero	3	unbalanced_pp	3	min	Dunnett	normal	0.085
1	1	hetero	3	unbalanced_pp	3	min	Dunnett	normal	0.1046
1.2	1	hetero	3	unbalanced_pp	3	min	Dunnett	normal	0.1283
1.4	1	hetero	3	unbalanced_pp	3	min	Dunnett	normal	0.1581
1.6	1	hetero	3	unbalanced_pp	3	min	Dunnett	normal	0.1934
1.8	1	hetero	3	unbalanced_pp	3	min	Dunnett	normal	0.2312
2	1	hetero	3	unbalanced_pp	3	min	Dunnett	normal	0.2785
0	2	hetero	3	unbalanced_pp	3	min	Dunnett	normal	0.0508
0.2	2	hetero	3	unbalanced_pp	3	min	Dunnett	normal	0.0577
0.4	2	hetero	3	unbalanced_pp	3	min	Dunnett	normal	0.0761
0.6	2	hetero	3	unbalanced_pp	3	min	Dunnett	normal	0.1124
0.8	2	hetero	3	unbalanced_pp	3	min	Dunnett	normal	0.1652
1	2	hetero	3	unbalanced_pp	3	min	Dunnett	normal	0.2388
1.2	2	hetero	3	unbalanced_pp	3	min	Dunnett	normal	0.3237
1.4	2	hetero	3	unbalanced_pp	3	min	Dunnett	normal	0.4325
1.6	2	hetero	3	unbalanced_pp	3	min	Dunnett	normal	0.535
1.8	2	hetero	3	unbalanced_pp	3	min	Dunnett	normal	0.6366
2	2	hetero	3	unbalanced_pp	3	min	Dunnett	normal	0.7264
0	1	hetero	3	unbalanced_pp	3	mean	Dunnett	normal	0.0516
0.2	1	hetero	3	unbalanced_pp	3	mean	Dunnett	normal	0.0541
0.4	1	hetero	3	unbalanced_pp	3	mean	Dunnett	normal	0.0607
0.6	1	hetero	3	unbalanced_pp	3	mean	Dunnett	normal	0.0707
0.8	1	hetero	3	unbalanced_pp	3	mean	Dunnett	normal	0.0859
1	1	hetero	3	unbalanced_pp	3	mean	Dunnett	normal	0.106
1.2	1	hetero	3	unbalanced_pp	3	mean	Dunnett	normal	0.1287
1.4	1	hetero	3	unbalanced_pp	3	mean	Dunnett	normal	0.1593
1.6	1	hetero	3	unbalanced_pp	3	mean	Dunnett	normal	0.1949
1.8	1	hetero	3	unbalanced_pp	3	mean	Dunnett	normal	0.2327
2	1	hetero	3	unbalanced_pp	3	mean	Dunnett	normal	0.2799
0	2	hetero	3	unbalanced_pp	3	mean	Dunnett	normal	0.0516
0.2	2	hetero	3	unbalanced_pp	3	mean	Dunnett	normal	0.0587
0.4	2	hetero	3	unbalanced_pp	3	mean	Dunnett	normal	0.0771
0.6	2	hetero	3	unbalanced_pp	3	mean	Dunnett	normal	0.113
0.8	2	hetero	3	unbalanced_pp	3	mean	Dunnett	normal	0.1663
1	2	hetero	3	unbalanced_pp	3	mean	Dunnett	normal	0.2401
1.2	2	hetero	3	unbalanced_pp	3	mean	Dunnett	normal	0.3268
1.4	2	hetero	3	unbalanced_pp	3	mean	Dunnett	normal	0.4348
1.6	2	hetero	3	unbalanced_pp	3	mean	Dunnett	normal	0.5366
1.8	2	hetero	3	unbalanced_pp	3	mean	Dunnett	normal	0.639
2	2	hetero	3	unbalanced_pp	3	mean	Dunnett	normal	0.7282
0	1	hetero	3	unbalanced_pp	3	max	Dunnett	normal	0.053
0.2	1	hetero	3	unbalanced_pp	3	max	Dunnett	normal	0.0546
0.4	1	hetero	3	unbalanced_pp	3	max	Dunnett	normal	0.0611
0.6	1	hetero	3	unbalanced_pp	3	max	Dunnett	normal	0.0715
0.8	1	hetero	3	unbalanced_pp	3	max	Dunnett	normal	0.0867
1	1	hetero	3	unbalanced_pp	3	max	Dunnett	normal	0.1071
1.2	1	hetero	3	unbalanced_pp	3	max	Dunnett	normal	0.13
1.4	1	hetero	3	unbalanced_pp	3	max	Dunnett	normal	0.1604
1.6	1	hetero	3	unbalanced_pp	3	max	Dunnett	normal	0.1968
1.8	1	hetero	3	unbalanced_pp	3	max	Dunnett	normal	0.2344
2	1	hetero	3	unbalanced_pp	3	max	Dunnett	normal	0.2814
0	2	hetero	3	unbalanced_pp	3	max	Dunnett	normal	0.053
0.2	2	hetero	3	unbalanced_pp	3	max	Dunnett	normal	0.0591
0.4	2	hetero	3	unbalanced_pp	3	max	Dunnett	normal	0.0778
0.6	2	hetero	3	unbalanced_pp	3	max	Dunnett	normal	0.114
0.8	2	hetero	3	unbalanced_pp	3	max	Dunnett	normal	0.168
1	2	hetero	3	unbalanced_pp	3	max	Dunnett	normal	0.2414
1.2	2	hetero	3	unbalanced_pp	3	max	Dunnett	normal	0.3284
1.4	2	hetero	3	unbalanced_pp	3	max	Dunnett	normal	0.4365
1.6	2	hetero	3	unbalanced_pp	3	max	Dunnett	normal	0.5387
1.8	2	hetero	3	unbalanced_pp	3	max	Dunnett	normal	0.6407
2	2	hetero	3	unbalanced_pp	3	max	Dunnett	normal	0.7291
0	1	homo	1	unbalanced_np	3	sandwich	Dunnett	normal	0.102
0.2	1	homo	1	unbalanced_np	3	sandwich	Dunnett	normal	0.1292
0.4	1	homo	1	unbalanced_np	3	sandwich	Dunnett	normal	0.2128
0.6	1	homo	1	unbalanced_np	3	sandwich	Dunnett	normal	0.34
0.8	1	homo	1	unbalanced_np	3	sandwich	Dunnett	normal	0.4993
1	1	homo	1	unbalanced_np	3	sandwich	Dunnett	normal	0.6574
1.2	1	homo	1	unbalanced_np	3	sandwich	Dunnett	normal	0.7937
1.4	1	homo	1	unbalanced_np	3	sandwich	Dunnett	normal	0.8879
1.6	1	homo	1	unbalanced_np	3	sandwich	Dunnett	normal	0.9472
1.8	1	homo	1	unbalanced_np	3	sandwich	Dunnett	normal	0.9792
2	1	homo	1	unbalanced_np	3	sandwich	Dunnett	normal	0.9916
0	2	homo	1	unbalanced_np	3	sandwich	Dunnett	normal	0.102
0.2	2	homo	1	unbalanced_np	3	sandwich	Dunnett	normal	0.1726
0.4	2	homo	1	unbalanced_np	3	sandwich	Dunnett	normal	0.3775
0.6	2	homo	1	unbalanced_np	3	sandwich	Dunnett	normal	0.6634
0.8	2	homo	1	unbalanced_np	3	sandwich	Dunnett	normal	0.8702
1	2	homo	1	unbalanced_np	3	sandwich	Dunnett	normal	0.9666
1.2	2	homo	1	unbalanced_np	3	sandwich	Dunnett	normal	0.9935
1.4	2	homo	1	unbalanced_np	3	sandwich	Dunnett	normal	0.9996
1.6	2	homo	1	unbalanced_np	3	sandwich	Dunnett	normal	1
1.8	2	homo	1	unbalanced_np	3	sandwich	Dunnett	normal	1
2	2	homo	1	unbalanced_np	3	sandwich	Dunnett	normal	1
0	1	homo	1	unbalanced_np	3	min	Dunnett	normal	0.0532
0.2	1	homo	1	unbalanced_np	3	min	Dunnett	normal	0.0684
0.4	1	homo	1	unbalanced_np	3	min	Dunnett	normal	0.1186
0.6	1	homo	1	unbalanced_np	3	min	Dunnett	normal	0.208
0.8	1	homo	1	unbalanced_np	3	min	Dunnett	normal	0.3277
1	1	homo	1	unbalanced_np	3	min	Dunnett	normal	0.4679
1.2	1	homo	1	unbalanced_np	3	min	Dunnett	normal	0.6084
1.4	1	homo	1	unbalanced_np	3	min	Dunnett	normal	0.7388
1.6	1	homo	1	unbalanced_np	3	min	Dunnett	normal	0.8427
1.8	1	homo	1	unbalanced_np	3	min	Dunnett	normal	0.914
2	1	homo	1	unbalanced_np	3	min	Dunnett	normal	0.956
0	2	homo	1	unbalanced_np	3	min	Dunnett	normal	0.0532
0.2	2	homo	1	unbalanced_np	3	min	Dunnett	normal	0.0958
0.4	2	homo	1	unbalanced_np	3	min	Dunnett	normal	0.2343
0.6	2	homo	1	unbalanced_np	3	min	Dunnett	normal	0.4664
0.8	2	homo	1	unbalanced_np	3	min	Dunnett	normal	0.7163
1	2	homo	1	unbalanced_np	3	min	Dunnett	normal	0.8907
1.2	2	homo	1	unbalanced_np	3	min	Dunnett	normal	0.9668
1.4	2	homo	1	unbalanced_np	3	min	Dunnett	normal	0.993
1.6	2	homo	1	unbalanced_np	3	min	Dunnett	normal	0.999
1.8	2	homo	1	unbalanced_np	3	min	Dunnett	normal	1
2	2	homo	1	unbalanced_np	3	min	Dunnett	normal	1
0	1	homo	1	unbalanced_np	3	mean	Dunnett	normal	0.0582
0.2	1	homo	1	unbalanced_np	3	mean	Dunnett	normal	0.0754
0.4	1	homo	1	unbalanced_np	3	mean	Dunnett	normal	0.1284
0.6	1	homo	1	unbalanced_np	3	mean	Dunnett	normal	0.2209
0.8	1	homo	1	unbalanced_np	3	mean	Dunnett	normal	0.3435
1	1	homo	1	unbalanced_np	3	mean	Dunnett	normal	0.4868
1.2	1	homo	1	unbalanced_np	3	mean	Dunnett	normal	0.6309
1.4	1	homo	1	unbalanced_np	3	mean	Dunnett	normal	0.7567
1.6	1	homo	1	unbalanced_np	3	mean	Dunnett	normal	0.8559
1.8	1	homo	1	unbalanced_np	3	mean	Dunnett	normal	0.923
2	1	homo	1	unbalanced_np	3	mean	Dunnett	normal	0.9617
0	2	homo	1	unbalanced_np	3	mean	Dunnett	normal	0.0582
0.2	2	homo	1	unbalanced_np	3	mean	Dunnett	normal	0.1045
0.4	2	homo	1	unbalanced_np	3	mean	Dunnett	normal	0.2475
0.6	2	homo	1	unbalanced_np	3	mean	Dunnett	normal	0.4868
0.8	2	homo	1	unbalanced_np	3	mean	Dunnett	normal	0.732
1	2	homo	1	unbalanced_np	3	mean	Dunnett	normal	0.8999
1.2	2	homo	1	unbalanced_np	3	mean	Dunnett	normal	0.9718
1.4	2	homo	1	unbalanced_np	3	mean	Dunnett	normal	0.9943
1.6	2	homo	1	unbalanced_np	3	mean	Dunnett	normal	0.9993
1.8	2	homo	1	unbalanced_np	3	mean	Dunnett	normal	1
2	2	homo	1	unbalanced_np	3	mean	Dunnett	normal	1
0	1	homo	1	unbalanced_np	3	max	Dunnett	normal	0.0625
0.2	1	homo	1	unbalanced_np	3	max	Dunnett	normal	0.08
0.4	1	homo	1	unbalanced_np	3	max	Dunnett	normal	0.1351
0.6	1	homo	1	unbalanced_np	3	max	Dunnett	normal	0.2289
0.8	1	homo	1	unbalanced_np	3	max	Dunnett	normal	0.3565
1	1	homo	1	unbalanced_np	3	max	Dunnett	normal	0.4996
1.2	1	homo	1	unbalanced_np	3	max	Dunnett	normal	0.6425
1.4	1	homo	1	unbalanced_np	3	max	Dunnett	normal	0.767
1.6	1	homo	1	unbalanced_np	3	max	Dunnett	normal	0.8651
1.8	1	homo	1	unbalanced_np	3	max	Dunnett	normal	0.9277
2	1	homo	1	unbalanced_np	3	max	Dunnett	normal	0.9651
0	2	homo	1	unbalanced_np	3	max	Dunnett	normal	0.0625
0.2	2	homo	1	unbalanced_np	3	max	Dunnett	normal	0.1105
0.4	2	homo	1	unbalanced_np	3	max	Dunnett	normal	0.2569
0.6	2	homo	1	unbalanced_np	3	max	Dunnett	normal	0.4986
0.8	2	homo	1	unbalanced_np	3	max	Dunnett	normal	0.745
1	2	homo	1	unbalanced_np	3	max	Dunnett	normal	0.9056
1.2	2	homo	1	unbalanced_np	3	max	Dunnett	normal	0.975
1.4	2	homo	1	unbalanced_np	3	max	Dunnett	normal	0.995
1.6	2	homo	1	unbalanced_np	3	max	Dunnett	normal	0.9997
1.8	2	homo	1	unbalanced_np	3	max	Dunnett	normal	1
2	2	homo	1	unbalanced_np	3	max	Dunnett	normal	1
0	1	hetero	1	unbalanced_np	3	sandwich	Dunnett	normal	0.1139
0.2	1	hetero	1	unbalanced_np	3	sandwich	Dunnett	normal	0.1233
0.4	1	hetero	1	unbalanced_np	3	sandwich	Dunnett	normal	0.1507
0.6	1	hetero	1	unbalanced_np	3	sandwich	Dunnett	normal	0.1938
0.8	1	hetero	1	unbalanced_np	3	sandwich	Dunnett	normal	0.2567
1	1	hetero	1	unbalanced_np	3	sandwich	Dunnett	normal	0.3325
1.2	1	hetero	1	unbalanced_np	3	sandwich	Dunnett	normal	0.4208
1.4	1	hetero	1	unbalanced_np	3	sandwich	Dunnett	normal	0.5115
1.6	1	hetero	1	unbalanced_np	3	sandwich	Dunnett	normal	0.6027
1.8	1	hetero	1	unbalanced_np	3	sandwich	Dunnett	normal	0.6875
2	1	hetero	1	unbalanced_np	3	sandwich	Dunnett	normal	0.7618
0	2	hetero	1	unbalanced_np	3	sandwich	Dunnett	normal	0.1139
0.2	2	hetero	1	unbalanced_np	3	sandwich	Dunnett	normal	0.1359
0.4	2	hetero	1	unbalanced_np	3	sandwich	Dunnett	normal	0.2003
0.6	2	hetero	1	unbalanced_np	3	sandwich	Dunnett	normal	0.3182
0.8	2	hetero	1	unbalanced_np	3	sandwich	Dunnett	normal	0.4683
1	2	hetero	1	unbalanced_np	3	sandwich	Dunnett	normal	0.6297
1.2	2	hetero	1	unbalanced_np	3	sandwich	Dunnett	normal	0.766
1.4	2	hetero	1	unbalanced_np	3	sandwich	Dunnett	normal	0.8708
1.6	2	hetero	1	unbalanced_np	3	sandwich	Dunnett	normal	0.9418
1.8	2	hetero	1	unbalanced_np	3	sandwich	Dunnett	normal	0.9748
2	2	hetero	1	unbalanced_np	3	sandwich	Dunnett	normal	0.9893
0	1	hetero	1	unbalanced_np	3	min	Dunnett	normal	0.0498
0.2	1	hetero	1	unbalanced_np	3	min	Dunnett	normal	0.0583
0.4	1	hetero	1	unbalanced_np	3	min	Dunnett	normal	0.071
0.6	1	hetero	1	unbalanced_np	3	min	Dunnett	normal	0.0965
0.8	1	hetero	1	unbalanced_np	3	min	Dunnett	normal	0.1329
1	1	hetero	1	unbalanced_np	3	min	Dunnett	normal	0.1774
1.2	1	hetero	1	unbalanced_np	3	min	Dunnett	normal	0.2361
1.4	1	hetero	1	unbalanced_np	3	min	Dunnett	normal	0.2968
1.6	1	hetero	1	unbalanced_np	3	min	Dunnett	normal	0.3665
1.8	1	hetero	1	unbalanced_np	3	min	Dunnett	normal	0.4478
2	1	hetero	1	unbalanced_np	3	min	Dunnett	normal	0.5273
0	2	hetero	1	unbalanced_np	3	min	Dunnett	normal	0.0498
0.2	2	hetero	1	unbalanced_np	3	min	Dunnett	normal	0.0649
0.4	2	hetero	1	unbalanced_np	3	min	Dunnett	normal	0.0986
0.6	2	hetero	1	unbalanced_np	3	min	Dunnett	normal	0.1664
0.8	2	hetero	1	unbalanced_np	3	min	Dunnett	normal	0.2629
1	2	hetero	1	unbalanced_np	3	min	Dunnett	normal	0.3849
1.2	2	hetero	1	unbalanced_np	3	min	Dunnett	normal	0.5267
1.4	2	hetero	1	unbalanced_np	3	min	Dunnett	normal	0.6606
1.6	2	hetero	1	unbalanced_np	3	min	Dunnett	normal	0.7786
1.8	2	hetero	1	unbalanced_np	3	min	Dunnett	normal	0.8699
2	2	hetero	1	unbalanced_np	3	min	Dunnett	normal	0.9293
0	1	hetero	1	unbalanced_np	3	mean	Dunnett	normal	0.0564
0.2	1	hetero	1	unbalanced_np	3	mean	Dunnett	normal	0.0631
0.4	1	hetero	1	unbalanced_np	3	mean	Dunnett	normal	0.0787
0.6	1	hetero	1	unbalanced_np	3	mean	Dunnett	normal	0.1082
0.8	1	hetero	1	unbalanced_np	3	mean	Dunnett	normal	0.1459
1	1	hetero	1	unbalanced_np	3	mean	Dunnett	normal	0.1953
1.2	1	hetero	1	unbalanced_np	3	mean	Dunnett	normal	0.2546
1.4	1	hetero	1	unbalanced_np	3	mean	Dunnett	normal	0.318
1.6	1	hetero	1	unbalanced_np	3	mean	Dunnett	normal	0.3956
1.8	1	hetero	1	unbalanced_np	3	mean	Dunnett	normal	0.4796
2	1	hetero	1	unbalanced_np	3	mean	Dunnett	normal	0.5599
0	2	hetero	1	unbalanced_np	3	mean	Dunnett	normal	0.0564
0.2	2	hetero	1	unbalanced_np	3	mean	Dunnett	normal	0.0712
0.4	2	hetero	1	unbalanced_np	3	mean	Dunnett	normal	0.1087
0.6	2	hetero	1	unbalanced_np	3	mean	Dunnett	normal	0.1819
0.8	2	hetero	1	unbalanced_np	3	mean	Dunnett	normal	0.2833
1	2	hetero	1	unbalanced_np	3	mean	Dunnett	normal	0.4155
1.2	2	hetero	1	unbalanced_np	3	mean	Dunnett	normal	0.5587
1.4	2	hetero	1	unbalanced_np	3	mean	Dunnett	normal	0.6931
1.6	2	hetero	1	unbalanced_np	3	mean	Dunnett	normal	0.8108
1.8	2	hetero	1	unbalanced_np	3	mean	Dunnett	normal	0.8918
2	2	hetero	1	unbalanced_np	3	mean	Dunnett	normal	0.9423
0	1	hetero	1	unbalanced_np	3	max	Dunnett	normal	0.0624
0.2	1	hetero	1	unbalanced_np	3	max	Dunnett	normal	0.0695
0.4	1	hetero	1	unbalanced_np	3	max	Dunnett	normal	0.0861
0.6	1	hetero	1	unbalanced_np	3	max	Dunnett	normal	0.1152
0.8	1	hetero	1	unbalanced_np	3	max	Dunnett	normal	0.155
1	1	hetero	1	unbalanced_np	3	max	Dunnett	normal	0.2086
1.2	1	hetero	1	unbalanced_np	3	max	Dunnett	normal	0.2684
1.4	1	hetero	1	unbalanced_np	3	max	Dunnett	normal	0.3348
1.6	1	hetero	1	unbalanced_np	3	max	Dunnett	normal	0.4154
1.8	1	hetero	1	unbalanced_np	3	max	Dunnett	normal	0.5004
2	1	hetero	1	unbalanced_np	3	max	Dunnett	normal	0.5811
0	2	hetero	1	unbalanced_np	3	max	Dunnett	normal	0.0624
0.2	2	hetero	1	unbalanced_np	3	max	Dunnett	normal	0.0778
0.4	2	hetero	1	unbalanced_np	3	max	Dunnett	normal	0.1168
0.6	2	hetero	1	unbalanced_np	3	max	Dunnett	normal	0.1925
0.8	2	hetero	1	unbalanced_np	3	max	Dunnett	normal	0.2963
1	2	hetero	1	unbalanced_np	3	max	Dunnett	normal	0.4344
1.2	2	hetero	1	unbalanced_np	3	max	Dunnett	normal	0.5825
1.4	2	hetero	1	unbalanced_np	3	max	Dunnett	normal	0.7138
1.6	2	hetero	1	unbalanced_np	3	max	Dunnett	normal	0.8273
1.8	2	hetero	1	unbalanced_np	3	max	Dunnett	normal	0.9036
2	2	hetero	1	unbalanced_np	3	max	Dunnett	normal	0.9499
0	1	complete	1	unbalanced_np	3	sandwich	Dunnett	normal	0.1042
0.2	1	complete	1	unbalanced_np	3	sandwich	Dunnett	normal	0.105
0.4	1	complete	1	unbalanced_np	3	sandwich	Dunnett	normal	0.1142
0.6	1	complete	1	unbalanced_np	3	sandwich	Dunnett	normal	0.1372
0.8	1	complete	1	unbalanced_np	3	sandwich	Dunnett	normal	0.2105
1	1	complete	1	unbalanced_np	3	sandwich	Dunnett	normal	0.3131
1.2	1	complete	1	unbalanced_np	3	sandwich	Dunnett	normal	0.2987
1.4	1	complete	1	unbalanced_np	3	sandwich	Dunnett	normal	0.3403
1.6	1	complete	1	unbalanced_np	3	sandwich	Dunnett	normal	0.4207
1.8	1	complete	1	unbalanced_np	3	sandwich	Dunnett	normal	0.5189
2	1	complete	1	unbalanced_np	3	sandwich	Dunnett	normal	0.5202
0	2	complete	1	unbalanced_np	3	sandwich	Dunnett	normal	0.0976
0.2	2	complete	1	unbalanced_np	3	sandwich	Dunnett	normal	0.1083
0.4	2	complete	1	unbalanced_np	3	sandwich	Dunnett	normal	0.1547
0.6	2	complete	1	unbalanced_np	3	sandwich	Dunnett	normal	0.2202
0.8	2	complete	1	unbalanced_np	3	sandwich	Dunnett	normal	0.2402
1	2	complete	1	unbalanced_np	3	sandwich	Dunnett	normal	0.4097
1.2	2	complete	1	unbalanced_np	3	sandwich	Dunnett	normal	0.6242
1.4	2	complete	1	unbalanced_np	3	sandwich	Dunnett	normal	0.6306
1.6	2	complete	1	unbalanced_np	3	sandwich	Dunnett	normal	0.7378
1.8	2	complete	1	unbalanced_np	3	sandwich	Dunnett	normal	0.8663
2	2	complete	1	unbalanced_np	3	sandwich	Dunnett	normal	0.9137
0	1	complete	1	unbalanced_np	3	min	Dunnett	normal	0.0418
0.2	1	complete	1	unbalanced_np	3	min	Dunnett	normal	0.0445
0.4	1	complete	1	unbalanced_np	3	min	Dunnett	normal	0.0599
0.6	1	complete	1	unbalanced_np	3	min	Dunnett	normal	0.0763
0.8	1	complete	1	unbalanced_np	3	min	Dunnett	normal	0.0915
1	1	complete	1	unbalanced_np	3	min	Dunnett	normal	0.1049
1.2	1	complete	1	unbalanced_np	3	min	Dunnett	normal	0.2247
1.4	1	complete	1	unbalanced_np	3	min	Dunnett	normal	0.1842
1.6	1	complete	1	unbalanced_np	3	min	Dunnett	normal	0.2546
1.8	1	complete	1	unbalanced_np	3	min	Dunnett	normal	0.3687
2	1	complete	1	unbalanced_np	3	min	Dunnett	normal	0.4662
0	2	complete	1	unbalanced_np	3	min	Dunnett	normal	0.0471
0.2	2	complete	1	unbalanced_np	3	min	Dunnett	normal	0.0555
0.4	2	complete	1	unbalanced_np	3	min	Dunnett	normal	0.0781
0.6	2	complete	1	unbalanced_np	3	min	Dunnett	normal	0.1053
0.8	2	complete	1	unbalanced_np	3	min	Dunnett	normal	0.2315
1	2	complete	1	unbalanced_np	3	min	Dunnett	normal	0.2719
1.2	2	complete	1	unbalanced_np	3	min	Dunnett	normal	0.2754
1.4	2	complete	1	unbalanced_np	3	min	Dunnett	normal	0.435
1.6	2	complete	1	unbalanced_np	3	min	Dunnett	normal	0.4595
1.8	2	complete	1	unbalanced_np	3	min	Dunnett	normal	0.7645
2	2	complete	1	unbalanced_np	3	min	Dunnett	normal	0.6661
0	1	complete	1	unbalanced_np	3	mean	Dunnett	normal	0.051
0.2	1	complete	1	unbalanced_np	3	mean	Dunnett	normal	0.0587
0.4	1	complete	1	unbalanced_np	3	mean	Dunnett	normal	0.0607
0.6	1	complete	1	unbalanced_np	3	mean	Dunnett	normal	0.0743
0.8	1	complete	1	unbalanced_np	3	mean	Dunnett	normal	0.0957
1	1	complete	1	unbalanced_np	3	mean	Dunnett	normal	0.1342
1.2	1	complete	1	unbalanced_np	3	mean	Dunnett	normal	0.1526
1.4	1	complete	1	unbalanced_np	3	mean	Dunnett	normal	0.2353
1.6	1	complete	1	unbalanced_np	3	mean	Dunnett	normal	0.2385
1.8	1	complete	1	unbalanced_np	3	mean	Dunnett	normal	0.4282
2	1	complete	1	unbalanced_np	3	mean	Dunnett	normal	0.4401
0	2	complete	1	unbalanced_np	3	mean	Dunnett	normal	0.0529
0.2	2	complete	1	unbalanced_np	3	mean	Dunnett	normal	0.0593
0.4	2	complete	1	unbalanced_np	3	mean	Dunnett	normal	0.0925
0.6	2	complete	1	unbalanced_np	3	mean	Dunnett	normal	0.1273
0.8	2	complete	1	unbalanced_np	3	mean	Dunnett	normal	0.2042
1	2	complete	1	unbalanced_np	3	mean	Dunnett	normal	0.2979
1.2	2	complete	1	unbalanced_np	3	mean	Dunnett	normal	0.3398
1.4	2	complete	1	unbalanced_np	3	mean	Dunnett	normal	0.4078
1.6	2	complete	1	unbalanced_np	3	mean	Dunnett	normal	0.5225
1.8	2	complete	1	unbalanced_np	3	mean	Dunnett	normal	0.5704
2	2	complete	1	unbalanced_np	3	mean	Dunnett	normal	0.5864
0	1	complete	1	unbalanced_np	3	max	Dunnett	normal	0.0563
0.2	1	complete	1	unbalanced_np	3	max	Dunnett	normal	0.0615
0.4	1	complete	1	unbalanced_np	3	max	Dunnett	normal	0.069
0.6	1	complete	1	unbalanced_np	3	max	Dunnett	normal	0.0848
0.8	1	complete	1	unbalanced_np	3	max	Dunnett	normal	0.1347
1	1	complete	1	unbalanced_np	3	max	Dunnett	normal	0.1614
1.2	1	complete	1	unbalanced_np	3	max	Dunnett	normal	0.1704
1.4	1	complete	1	unbalanced_np	3	max	Dunnett	normal	0.221
1.6	1	complete	1	unbalanced_np	3	max	Dunnett	normal	0.257
1.8	1	complete	1	unbalanced_np	3	max	Dunnett	normal	0.2952
2	1	complete	1	unbalanced_np	3	max	Dunnett	normal	0.337
0	2	complete	1	unbalanced_np	3	max	Dunnett	normal	0.0575
0.2	2	complete	1	unbalanced_np	3	max	Dunnett	normal	0.0667
0.4	2	complete	1	unbalanced_np	3	max	Dunnett	normal	0.0887
0.6	2	complete	1	unbalanced_np	3	max	Dunnett	normal	0.1166
0.8	2	complete	1	unbalanced_np	3	max	Dunnett	normal	0.1756
1	2	complete	1	unbalanced_np	3	max	Dunnett	normal	0.2845
1.2	2	complete	1	unbalanced_np	3	max	Dunnett	normal	0.319
1.4	2	complete	1	unbalanced_np	3	max	Dunnett	normal	0.4409
1.6	2	complete	1	unbalanced_np	3	max	Dunnett	normal	0.5139
1.8	2	complete	1	unbalanced_np	3	max	Dunnett	normal	0.7032
2	2	complete	1	unbalanced_np	3	max	Dunnett	normal	0.6871
0	1	hetero	3	unbalanced_np	3	sandwich	Dunnett	normal	0.1245
0.2	1	hetero	3	unbalanced_np	3	sandwich	Dunnett	normal	0.1244
0.4	1	hetero	3	unbalanced_np	3	sandwich	Dunnett	normal	0.1288
0.6	1	hetero	3	unbalanced_np	3	sandwich	Dunnett	normal	0.1367
0.8	1	hetero	3	unbalanced_np	3	sandwich	Dunnett	normal	0.1467
1	1	hetero	3	unbalanced_np	3	sandwich	Dunnett	normal	0.1544
1.2	1	hetero	3	unbalanced_np	3	sandwich	Dunnett	normal	0.168
1.4	1	hetero	3	unbalanced_np	3	sandwich	Dunnett	normal	0.1822
1.6	1	hetero	3	unbalanced_np	3	sandwich	Dunnett	normal	0.1997
1.8	1	hetero	3	unbalanced_np	3	sandwich	Dunnett	normal	0.221
2	1	hetero	3	unbalanced_np	3	sandwich	Dunnett	normal	0.2443
0	2	hetero	3	unbalanced_np	3	sandwich	Dunnett	normal	0.1245
0.2	2	hetero	3	unbalanced_np	3	sandwich	Dunnett	normal	0.1288
0.4	2	hetero	3	unbalanced_np	3	sandwich	Dunnett	normal	0.1392
0.6	2	hetero	3	unbalanced_np	3	sandwich	Dunnett	normal	0.1591
0.8	2	hetero	3	unbalanced_np	3	sandwich	Dunnett	normal	0.1866
1	2	hetero	3	unbalanced_np	3	sandwich	Dunnett	normal	0.22
1.2	2	hetero	3	unbalanced_np	3	sandwich	Dunnett	normal	0.2622
1.4	2	hetero	3	unbalanced_np	3	sandwich	Dunnett	normal	0.314
1.6	2	hetero	3	unbalanced_np	3	sandwich	Dunnett	normal	0.372
1.8	2	hetero	3	unbalanced_np	3	sandwich	Dunnett	normal	0.4336
2	2	hetero	3	unbalanced_np	3	sandwich	Dunnett	normal	0.4949
0	1	hetero	3	unbalanced_np	3	min	Dunnett	normal	0.0455
0.2	1	hetero	3	unbalanced_np	3	min	Dunnett	normal	0.0469
0.4	1	hetero	3	unbalanced_np	3	min	Dunnett	normal	0.0483
0.6	1	hetero	3	unbalanced_np	3	min	Dunnett	normal	0.0514
0.8	1	hetero	3	unbalanced_np	3	min	Dunnett	normal	0.0563
1	1	hetero	3	unbalanced_np	3	min	Dunnett	normal	0.0612
1.2	1	hetero	3	unbalanced_np	3	min	Dunnett	normal	0.0677
1.4	1	hetero	3	unbalanced_np	3	min	Dunnett	normal	0.0761
1.6	1	hetero	3	unbalanced_np	3	min	Dunnett	normal	0.0868
1.8	1	hetero	3	unbalanced_np	3	min	Dunnett	normal	0.0957
2	1	hetero	3	unbalanced_np	3	min	Dunnett	normal	0.1057
0	2	hetero	3	unbalanced_np	3	min	Dunnett	normal	0.0455
0.2	2	hetero	3	unbalanced_np	3	min	Dunnett	normal	0.0483
0.4	2	hetero	3	unbalanced_np	3	min	Dunnett	normal	0.0543
0.6	2	hetero	3	unbalanced_np	3	min	Dunnett	normal	0.0637
0.8	2	hetero	3	unbalanced_np	3	min	Dunnett	normal	0.0769
1	2	hetero	3	unbalanced_np	3	min	Dunnett	normal	0.0933
1.2	2	hetero	3	unbalanced_np	3	min	Dunnett	normal	0.1139
1.4	2	hetero	3	unbalanced_np	3	min	Dunnett	normal	0.1412
1.6	2	hetero	3	unbalanced_np	3	min	Dunnett	normal	0.1729
1.8	2	hetero	3	unbalanced_np	3	min	Dunnett	normal	0.2093
2	2	hetero	3	unbalanced_np	3	min	Dunnett	normal	0.246
0	1	hetero	3	unbalanced_np	3	mean	Dunnett	normal	0.0513
0.2	1	hetero	3	unbalanced_np	3	mean	Dunnett	normal	0.0528
0.4	1	hetero	3	unbalanced_np	3	mean	Dunnett	normal	0.054
0.6	1	hetero	3	unbalanced_np	3	mean	Dunnett	normal	0.0583
0.8	1	hetero	3	unbalanced_np	3	mean	Dunnett	normal	0.0621
1	1	hetero	3	unbalanced_np	3	mean	Dunnett	normal	0.0674
1.2	1	hetero	3	unbalanced_np	3	mean	Dunnett	normal	0.0746
1.4	1	hetero	3	unbalanced_np	3	mean	Dunnett	normal	0.0841
1.6	1	hetero	3	unbalanced_np	3	mean	Dunnett	normal	0.0938
1.8	1	hetero	3	unbalanced_np	3	mean	Dunnett	normal	0.1034
2	1	hetero	3	unbalanced_np	3	mean	Dunnett	normal	0.1143
0	2	hetero	3	unbalanced_np	3	mean	Dunnett	normal	0.0513
0.2	2	hetero	3	unbalanced_np	3	mean	Dunnett	normal	0.0546
0.4	2	hetero	3	unbalanced_np	3	mean	Dunnett	normal	0.0592
0.6	2	hetero	3	unbalanced_np	3	mean	Dunnett	normal	0.0707
0.8	2	hetero	3	unbalanced_np	3	mean	Dunnett	normal	0.085
1	2	hetero	3	unbalanced_np	3	mean	Dunnett	normal	0.1013
1.2	2	hetero	3	unbalanced_np	3	mean	Dunnett	normal	0.1239
1.4	2	hetero	3	unbalanced_np	3	mean	Dunnett	normal	0.1523
1.6	2	hetero	3	unbalanced_np	3	mean	Dunnett	normal	0.1856
1.8	2	hetero	3	unbalanced_np	3	mean	Dunnett	normal	0.2203
2	2	hetero	3	unbalanced_np	3	mean	Dunnett	normal	0.2611
0	1	hetero	3	unbalanced_np	3	max	Dunnett	normal	0.0545
0.2	1	hetero	3	unbalanced_np	3	max	Dunnett	normal	0.0555
0.4	1	hetero	3	unbalanced_np	3	max	Dunnett	normal	0.0589
0.6	1	hetero	3	unbalanced_np	3	max	Dunnett	normal	0.062
0.8	1	hetero	3	unbalanced_np	3	max	Dunnett	normal	0.0665
1	1	hetero	3	unbalanced_np	3	max	Dunnett	normal	0.0714
1.2	1	hetero	3	unbalanced_np	3	max	Dunnett	normal	0.0795
1.4	1	hetero	3	unbalanced_np	3	max	Dunnett	normal	0.0887
1.6	1	hetero	3	unbalanced_np	3	max	Dunnett	normal	0.0985
1.8	1	hetero	3	unbalanced_np	3	max	Dunnett	normal	0.1078
2	1	hetero	3	unbalanced_np	3	max	Dunnett	normal	0.1198
0	2	hetero	3	unbalanced_np	3	max	Dunnett	normal	0.0545
0.2	2	hetero	3	unbalanced_np	3	max	Dunnett	normal	0.0583
0.4	2	hetero	3	unbalanced_np	3	max	Dunnett	normal	0.0638
0.6	2	hetero	3	unbalanced_np	3	max	Dunnett	normal	0.0744
0.8	2	hetero	3	unbalanced_np	3	max	Dunnett	normal	0.0897
1	2	hetero	3	unbalanced_np	3	max	Dunnett	normal	0.1068
1.2	2	hetero	3	unbalanced_np	3	max	Dunnett	normal	0.1298
1.4	2	hetero	3	unbalanced_np	3	max	Dunnett	normal	0.16
1.6	2	hetero	3	unbalanced_np	3	max	Dunnett	normal	0.1937
1.8	2	hetero	3	unbalanced_np	3	max	Dunnett	normal	0.2297
2	2	hetero	3	unbalanced_np	3	max	Dunnett	normal	0.2716
0	1	homo	1	balanced	4	sandwich	Dunnett	normal	0.1229
0.2	1	homo	1	balanced	4	sandwich	Dunnett	normal	0.1545
0.4	1	homo	1	balanced	4	sandwich	Dunnett	normal	0.2287
0.6	1	homo	1	balanced	4	sandwich	Dunnett	normal	0.3623
0.8	1	homo	1	balanced	4	sandwich	Dunnett	normal	0.5159
1	1	homo	1	balanced	4	sandwich	Dunnett	normal	0.6611
1.2	1	homo	1	balanced	4	sandwich	Dunnett	normal	0.7905
1.4	1	homo	1	balanced	4	sandwich	Dunnett	normal	0.8838
1.6	1	homo	1	balanced	4	sandwich	Dunnett	normal	0.9442
1.8	1	homo	1	balanced	4	sandwich	Dunnett	normal	0.9772
2	1	homo	1	balanced	4	sandwich	Dunnett	normal	0.9911
0	2	homo	1	balanced	4	sandwich	Dunnett	normal	0.1229
0.2	2	homo	1	balanced	4	sandwich	Dunnett	normal	0.1799
0.4	2	homo	1	balanced	4	sandwich	Dunnett	normal	0.3527
0.6	2	homo	1	balanced	4	sandwich	Dunnett	normal	0.5957
0.8	2	homo	1	balanced	4	sandwich	Dunnett	normal	0.8155
1	2	homo	1	balanced	4	sandwich	Dunnett	normal	0.9352
1.2	2	homo	1	balanced	4	sandwich	Dunnett	normal	0.9865
1.4	2	homo	1	balanced	4	sandwich	Dunnett	normal	0.9971
1.6	2	homo	1	balanced	4	sandwich	Dunnett	normal	0.9998
1.8	2	homo	1	balanced	4	sandwich	Dunnett	normal	1
2	2	homo	1	balanced	4	sandwich	Dunnett	normal	1
0	1	homo	1	balanced	4	min	Dunnett	normal	0.0427
0.2	1	homo	1	balanced	4	min	Dunnett	normal	0.0528
0.4	1	homo	1	balanced	4	min	Dunnett	normal	0.0906
0.6	1	homo	1	balanced	4	min	Dunnett	normal	0.1483
0.8	1	homo	1	balanced	4	min	Dunnett	normal	0.2345
1	1	homo	1	balanced	4	min	Dunnett	normal	0.3465
1.2	1	homo	1	balanced	4	min	Dunnett	normal	0.4638
1.4	1	homo	1	balanced	4	min	Dunnett	normal	0.5857
1.6	1	homo	1	balanced	4	min	Dunnett	normal	0.6939
1.8	1	homo	1	balanced	4	min	Dunnett	normal	0.7999
2	1	homo	1	balanced	4	min	Dunnett	normal	0.8681
0	2	homo	1	balanced	4	min	Dunnett	normal	0.0427
0.2	2	homo	1	balanced	4	min	Dunnett	normal	0.0672
0.4	2	homo	1	balanced	4	min	Dunnett	normal	0.1407
0.6	2	homo	1	balanced	4	min	Dunnett	normal	0.295
0.8	2	homo	1	balanced	4	min	Dunnett	normal	0.4968
1	2	homo	1	balanced	4	min	Dunnett	normal	0.6901
1.2	2	homo	1	balanced	4	min	Dunnett	normal	0.8482
1.4	2	homo	1	balanced	4	min	Dunnett	normal	0.9316
1.6	2	homo	1	balanced	4	min	Dunnett	normal	0.9772
1.8	2	homo	1	balanced	4	min	Dunnett	normal	0.9932
2	2	homo	1	balanced	4	min	Dunnett	normal	0.9978
0	1	homo	1	balanced	4	mean	Dunnett	normal	0.0549
0.2	1	homo	1	balanced	4	mean	Dunnett	normal	0.0737
0.4	1	homo	1	balanced	4	mean	Dunnett	normal	0.1154
0.6	1	homo	1	balanced	4	mean	Dunnett	normal	0.1773
0.8	1	homo	1	balanced	4	mean	Dunnett	normal	0.2681
1	1	homo	1	balanced	4	mean	Dunnett	normal	0.3903
1.2	1	homo	1	balanced	4	mean	Dunnett	normal	0.5191
1.4	1	homo	1	balanced	4	mean	Dunnett	normal	0.6534
1.6	1	homo	1	balanced	4	mean	Dunnett	normal	0.7485
1.8	1	homo	1	balanced	4	mean	Dunnett	normal	0.8424
2	1	homo	1	balanced	4	mean	Dunnett	normal	0.9084
0	2	homo	1	balanced	4	mean	Dunnett	normal	0.0549
0.2	2	homo	1	balanced	4	mean	Dunnett	normal	0.0872
0.4	2	homo	1	balanced	4	mean	Dunnett	normal	0.1671
0.6	2	homo	1	balanced	4	mean	Dunnett	normal	0.3398
0.8	2	homo	1	balanced	4	mean	Dunnett	normal	0.5416
1	2	homo	1	balanced	4	mean	Dunnett	normal	0.7472
1.2	2	homo	1	balanced	4	mean	Dunnett	normal	0.8789
1.4	2	homo	1	balanced	4	mean	Dunnett	normal	0.9531
1.6	2	homo	1	balanced	4	mean	Dunnett	normal	0.9876
1.8	2	homo	1	balanced	4	mean	Dunnett	normal	0.9949
2	2	homo	1	balanced	4	mean	Dunnett	normal	0.9991
0	1	homo	1	balanced	4	max	Dunnett	normal	0.0662
0.2	1	homo	1	balanced	4	max	Dunnett	normal	0.0795
0.4	1	homo	1	balanced	4	max	Dunnett	normal	0.1265
0.6	1	homo	1	balanced	4	max	Dunnett	normal	0.1986
0.8	1	homo	1	balanced	4	max	Dunnett	normal	0.2976
1	1	homo	1	balanced	4	max	Dunnett	normal	0.4211
1.2	1	homo	1	balanced	4	max	Dunnett	normal	0.5461
1.4	1	homo	1	balanced	4	max	Dunnett	normal	0.679
1.6	1	homo	1	balanced	4	max	Dunnett	normal	0.7804
1.8	1	homo	1	balanced	4	max	Dunnett	normal	0.8683
2	1	homo	1	balanced	4	max	Dunnett	normal	0.9212
0	2	homo	1	balanced	4	max	Dunnett	normal	0.0662
0.2	2	homo	1	balanced	4	max	Dunnett	normal	0.0971
0.4	2	homo	1	balanced	4	max	Dunnett	normal	0.1991
0.6	2	homo	1	balanced	4	max	Dunnett	normal	0.3771
0.8	2	homo	1	balanced	4	max	Dunnett	normal	0.5856
1	2	homo	1	balanced	4	max	Dunnett	normal	0.7724
1.2	2	homo	1	balanced	4	max	Dunnett	normal	0.9018
1.4	2	homo	1	balanced	4	max	Dunnett	normal	0.9652
1.6	2	homo	1	balanced	4	max	Dunnett	normal	0.99
1.8	2	homo	1	balanced	4	max	Dunnett	normal	0.998
2	2	homo	1	balanced	4	max	Dunnett	normal	0.9997
0	1	hetero	1	balanced	4	sandwich	Dunnett	normal	0.1304
0.2	1	hetero	1	balanced	4	sandwich	Dunnett	normal	0.1414
0.4	1	hetero	1	balanced	4	sandwich	Dunnett	normal	0.1684
0.6	1	hetero	1	balanced	4	sandwich	Dunnett	normal	0.2211
0.8	1	hetero	1	balanced	4	sandwich	Dunnett	normal	0.2962
1	1	hetero	1	balanced	4	sandwich	Dunnett	normal	0.3689
1.2	1	hetero	1	balanced	4	sandwich	Dunnett	normal	0.4508
1.4	1	hetero	1	balanced	4	sandwich	Dunnett	normal	0.5449
1.6	1	hetero	1	balanced	4	sandwich	Dunnett	normal	0.6347
1.8	1	hetero	1	balanced	4	sandwich	Dunnett	normal	0.7167
2	1	hetero	1	balanced	4	sandwich	Dunnett	normal	0.7933
0	2	hetero	1	balanced	4	sandwich	Dunnett	normal	0.1304
0.2	2	hetero	1	balanced	4	sandwich	Dunnett	normal	0.1536
0.4	2	hetero	1	balanced	4	sandwich	Dunnett	normal	0.2125
0.6	2	hetero	1	balanced	4	sandwich	Dunnett	normal	0.3187
0.8	2	hetero	1	balanced	4	sandwich	Dunnett	normal	0.4476
1	2	hetero	1	balanced	4	sandwich	Dunnett	normal	0.5964
1.2	2	hetero	1	balanced	4	sandwich	Dunnett	normal	0.7329
1.4	2	hetero	1	balanced	4	sandwich	Dunnett	normal	0.834
1.6	2	hetero	1	balanced	4	sandwich	Dunnett	normal	0.9165
1.8	2	hetero	1	balanced	4	sandwich	Dunnett	normal	0.9569
2	2	hetero	1	balanced	4	sandwich	Dunnett	normal	0.9841
0	1	hetero	1	balanced	4	min	Dunnett	normal	0.0432
0.2	1	hetero	1	balanced	4	min	Dunnett	normal	0.0509
0.4	1	hetero	1	balanced	4	min	Dunnett	normal	0.0578
0.6	1	hetero	1	balanced	4	min	Dunnett	normal	0.0798
0.8	1	hetero	1	balanced	4	min	Dunnett	normal	0.1095
1	1	hetero	1	balanced	4	min	Dunnett	normal	0.1384
1.2	1	hetero	1	balanced	4	min	Dunnett	normal	0.1868
1.4	1	hetero	1	balanced	4	min	Dunnett	normal	0.2405
1.6	1	hetero	1	balanced	4	min	Dunnett	normal	0.2986
1.8	1	hetero	1	balanced	4	min	Dunnett	normal	0.3573
2	1	hetero	1	balanced	4	min	Dunnett	normal	0.4091
0	2	hetero	1	balanced	4	min	Dunnett	normal	0.0432
0.2	2	hetero	1	balanced	4	min	Dunnett	normal	0.0501
0.4	2	hetero	1	balanced	4	min	Dunnett	normal	0.0748
0.6	2	hetero	1	balanced	4	min	Dunnett	normal	0.1151
0.8	2	hetero	1	balanced	4	min	Dunnett	normal	0.1722
1	2	hetero	1	balanced	4	min	Dunnett	normal	0.2462
1.2	2	hetero	1	balanced	4	min	Dunnett	normal	0.343
1.4	2	hetero	1	balanced	4	min	Dunnett	normal	0.4557
1.6	2	hetero	1	balanced	4	min	Dunnett	normal	0.5576
1.8	2	hetero	1	balanced	4	min	Dunnett	normal	0.6702
2	2	hetero	1	balanced	4	min	Dunnett	normal	0.7634
0	1	hetero	1	balanced	4	mean	Dunnett	normal	0.0592
0.2	1	hetero	1	balanced	4	mean	Dunnett	normal	0.0657
0.4	1	hetero	1	balanced	4	mean	Dunnett	normal	0.0793
0.6	1	hetero	1	balanced	4	mean	Dunnett	normal	0.0988
0.8	1	hetero	1	balanced	4	mean	Dunnett	normal	0.1387
1	1	hetero	1	balanced	4	mean	Dunnett	normal	0.1758
1.2	1	hetero	1	balanced	4	mean	Dunnett	normal	0.2305
1.4	1	hetero	1	balanced	4	mean	Dunnett	normal	0.2936
1.6	1	hetero	1	balanced	4	mean	Dunnett	normal	0.3526
1.8	1	hetero	1	balanced	4	mean	Dunnett	normal	0.4312
2	1	hetero	1	balanced	4	mean	Dunnett	normal	0.5041
0	2	hetero	1	balanced	4	mean	Dunnett	normal	0.0592
0.2	2	hetero	1	balanced	4	mean	Dunnett	normal	0.0624
0.4	2	hetero	1	balanced	4	mean	Dunnett	normal	0.0965
0.6	2	hetero	1	balanced	4	mean	Dunnett	normal	0.1435
0.8	2	hetero	1	balanced	4	mean	Dunnett	normal	0.218
1	2	hetero	1	balanced	4	mean	Dunnett	normal	0.311
1.2	2	hetero	1	balanced	4	mean	Dunnett	normal	0.4242
1.4	2	hetero	1	balanced	4	mean	Dunnett	normal	0.5291
1.6	2	hetero	1	balanced	4	mean	Dunnett	normal	0.6564
1.8	2	hetero	1	balanced	4	mean	Dunnett	normal	0.7527
2	2	hetero	1	balanced	4	mean	Dunnett	normal	0.8417
0	1	hetero	1	balanced	4	max	Dunnett	normal	0.0659
0.2	1	hetero	1	balanced	4	max	Dunnett	normal	0.0705
0.4	1	hetero	1	balanced	4	max	Dunnett	normal	0.0924
0.6	1	hetero	1	balanced	4	max	Dunnett	normal	0.1174
0.8	1	hetero	1	balanced	4	max	Dunnett	normal	0.1629
1	1	hetero	1	balanced	4	max	Dunnett	normal	0.2101
1.2	1	hetero	1	balanced	4	max	Dunnett	normal	0.2617
1.4	1	hetero	1	balanced	4	max	Dunnett	normal	0.3297
1.6	1	hetero	1	balanced	4	max	Dunnett	normal	0.4056
1.8	1	hetero	1	balanced	4	max	Dunnett	normal	0.4756
2	1	hetero	1	balanced	4	max	Dunnett	normal	0.5499
0	2	hetero	1	balanced	4	max	Dunnett	normal	0.0659
0.2	2	hetero	1	balanced	4	max	Dunnett	normal	0.0789
0.4	2	hetero	1	balanced	4	max	Dunnett	normal	0.1125
0.6	2	hetero	1	balanced	4	max	Dunnett	normal	0.1658
0.8	2	hetero	1	balanced	4	max	Dunnett	normal	0.2539
1	2	hetero	1	balanced	4	max	Dunnett	normal	0.3433
1.2	2	hetero	1	balanced	4	max	Dunnett	normal	0.4664
1.4	2	hetero	1	balanced	4	max	Dunnett	normal	0.594
1.6	2	hetero	1	balanced	4	max	Dunnett	normal	0.7068
1.8	2	hetero	1	balanced	4	max	Dunnett	normal	0.8024
2	2	hetero	1	balanced	4	max	Dunnett	normal	0.8786
0	1	complete	1	balanced	4	sandwich	Dunnett	normal	0.1166
0.2	1	complete	1	balanced	4	sandwich	Dunnett	normal	0.122
0.4	1	complete	1	balanced	4	sandwich	Dunnett	normal	0.1382
0.6	1	complete	1	balanced	4	sandwich	Dunnett	normal	0.16
0.8	1	complete	1	balanced	4	sandwich	Dunnett	normal	0.2121
1	1	complete	1	balanced	4	sandwich	Dunnett	normal	0.2635
1.2	1	complete	1	balanced	4	sandwich	Dunnett	normal	0.2757
1.4	1	complete	1	balanced	4	sandwich	Dunnett	normal	0.3417
1.6	1	complete	1	balanced	4	sandwich	Dunnett	normal	0.4138
1.8	1	complete	1	balanced	4	sandwich	Dunnett	normal	0.4768
2	1	complete	1	balanced	4	sandwich	Dunnett	normal	0.4593
0	2	complete	1	balanced	4	sandwich	Dunnett	normal	0.1184
0.2	2	complete	1	balanced	4	sandwich	Dunnett	normal	0.134
0.4	2	complete	1	balanced	4	sandwich	Dunnett	normal	0.1673
0.6	2	complete	1	balanced	4	sandwich	Dunnett	normal	0.2254
0.8	2	complete	1	balanced	4	sandwich	Dunnett	normal	0.2872
1	2	complete	1	balanced	4	sandwich	Dunnett	normal	0.471
1.2	2	complete	1	balanced	4	sandwich	Dunnett	normal	0.5713
1.4	2	complete	1	balanced	4	sandwich	Dunnett	normal	0.6831
1.6	2	complete	1	balanced	4	sandwich	Dunnett	normal	0.7858
1.8	2	complete	1	balanced	4	sandwich	Dunnett	normal	0.78
2	2	complete	1	balanced	4	sandwich	Dunnett	normal	0.808
0	1	complete	1	balanced	4	min	Dunnett	normal	0.0379
0.2	1	complete	1	balanced	4	min	Dunnett	normal	0.0438
0.4	1	complete	1	balanced	4	min	Dunnett	normal	0.0468
0.6	1	complete	1	balanced	4	min	Dunnett	normal	0.0553
0.8	1	complete	1	balanced	4	min	Dunnett	normal	0.0764
1	1	complete	1	balanced	4	min	Dunnett	normal	0.0991
1.2	1	complete	1	balanced	4	min	Dunnett	normal	0.1267
1.4	1	complete	1	balanced	4	min	Dunnett	normal	0.1287
1.6	1	complete	1	balanced	4	min	Dunnett	normal	0.2146
1.8	1	complete	1	balanced	4	min	Dunnett	normal	0.2377
2	1	complete	1	balanced	4	min	Dunnett	normal	0.2469
0	2	complete	1	balanced	4	min	Dunnett	normal	0.0433
0.2	2	complete	1	balanced	4	min	Dunnett	normal	0.0436
0.4	2	complete	1	balanced	4	min	Dunnett	normal	0.0599
0.6	2	complete	1	balanced	4	min	Dunnett	normal	0.076
0.8	2	complete	1	balanced	4	min	Dunnett	normal	0.1133
1	2	complete	1	balanced	4	min	Dunnett	normal	0.1562
1.2	2	complete	1	balanced	4	min	Dunnett	normal	0.2261
1.4	2	complete	1	balanced	4	min	Dunnett	normal	0.2926
1.6	2	complete	1	balanced	4	min	Dunnett	normal	0.4287
1.8	2	complete	1	balanced	4	min	Dunnett	normal	0.5326
2	2	complete	1	balanced	4	min	Dunnett	normal	0.7104
0	1	complete	1	balanced	4	mean	Dunnett	normal	0.0491
0.2	1	complete	1	balanced	4	mean	Dunnett	normal	0.0591
0.4	1	complete	1	balanced	4	mean	Dunnett	normal	0.0612
0.6	1	complete	1	balanced	4	mean	Dunnett	normal	0.0751
0.8	1	complete	1	balanced	4	mean	Dunnett	normal	0.097
1	1	complete	1	balanced	4	mean	Dunnett	normal	0.1076
1.2	1	complete	1	balanced	4	mean	Dunnett	normal	0.136
1.4	1	complete	1	balanced	4	mean	Dunnett	normal	0.2148
1.6	1	complete	1	balanced	4	mean	Dunnett	normal	0.2574
1.8	1	complete	1	balanced	4	mean	Dunnett	normal	0.2723
2	1	complete	1	balanced	4	mean	Dunnett	normal	0.2723
0	2	complete	1	balanced	4	mean	Dunnett	normal	0.0516
0.2	2	complete	1	balanced	4	mean	Dunnett	normal	0.061
0.4	2	complete	1	balanced	4	mean	Dunnett	normal	0.0743
0.6	2	complete	1	balanced	4	mean	Dunnett	normal	0.123
0.8	2	complete	1	balanced	4	mean	Dunnett	normal	0.1509
1	2	complete	1	balanced	4	mean	Dunnett	normal	0.2043
1.2	2	complete	1	balanced	4	mean	Dunnett	normal	0.214
1.4	2	complete	1	balanced	4	mean	Dunnett	normal	0.3089
1.6	2	complete	1	balanced	4	mean	Dunnett	normal	0.3226
1.8	2	complete	1	balanced	4	mean	Dunnett	normal	0.5195
2	2	complete	1	balanced	4	mean	Dunnett	normal	0.5923
0	1	complete	1	balanced	4	max	Dunnett	normal	0.0633
0.2	1	complete	1	balanced	4	max	Dunnett	normal	0.069
0.4	1	complete	1	balanced	4	max	Dunnett	normal	0.073
0.6	1	complete	1	balanced	4	max	Dunnett	normal	0.0888
0.8	1	complete	1	balanced	4	max	Dunnett	normal	0.1092
1	1	complete	1	balanced	4	max	Dunnett	normal	0.1186
1.2	1	complete	1	balanced	4	max	Dunnett	normal	0.2084
1.4	1	complete	1	balanced	4	max	Dunnett	normal	0.1789
1.6	1	complete	1	balanced	4	max	Dunnett	normal	0.2412
1.8	1	complete	1	balanced	4	max	Dunnett	normal	0.2424
2	1	complete	1	balanced	4	max	Dunnett	normal	0.3827
0	2	complete	1	balanced	4	max	Dunnett	normal	0.0647
0.2	2	complete	1	balanced	4	max	Dunnett	normal	0.0653
0.4	2	complete	1	balanced	4	max	Dunnett	normal	0.0804
0.6	2	complete	1	balanced	4	max	Dunnett	normal	0.1133
0.8	2	complete	1	balanced	4	max	Dunnett	normal	0.1734
1	2	complete	1	balanced	4	max	Dunnett	normal	0.2125
1.2	2	complete	1	balanced	4	max	Dunnett	normal	0.325
1.4	2	complete	1	balanced	4	max	Dunnett	normal	0.3627
1.6	2	complete	1	balanced	4	max	Dunnett	normal	0.4337
1.8	2	complete	1	balanced	4	max	Dunnett	normal	0.4663
2	2	complete	1	balanced	4	max	Dunnett	normal	0.6559
0	1	hetero	3	balanced	4	sandwich	Dunnett	normal	0.142
0.2	1	hetero	3	balanced	4	sandwich	Dunnett	normal	0.1363
0.4	1	hetero	3	balanced	4	sandwich	Dunnett	normal	0.138
0.6	1	hetero	3	balanced	4	sandwich	Dunnett	normal	0.1485
0.8	1	hetero	3	balanced	4	sandwich	Dunnett	normal	0.1561
1	1	hetero	3	balanced	4	sandwich	Dunnett	normal	0.1608
1.2	1	hetero	3	balanced	4	sandwich	Dunnett	normal	0.183
1.4	1	hetero	3	balanced	4	sandwich	Dunnett	normal	0.2034
1.6	1	hetero	3	balanced	4	sandwich	Dunnett	normal	0.2255
1.8	1	hetero	3	balanced	4	sandwich	Dunnett	normal	0.2408
2	1	hetero	3	balanced	4	sandwich	Dunnett	normal	0.2597
0	2	hetero	3	balanced	4	sandwich	Dunnett	normal	0.142
0.2	2	hetero	3	balanced	4	sandwich	Dunnett	normal	0.1388
0.4	2	hetero	3	balanced	4	sandwich	Dunnett	normal	0.1569
0.6	2	hetero	3	balanced	4	sandwich	Dunnett	normal	0.1687
0.8	2	hetero	3	balanced	4	sandwich	Dunnett	normal	0.193
1	2	hetero	3	balanced	4	sandwich	Dunnett	normal	0.2301
1.2	2	hetero	3	balanced	4	sandwich	Dunnett	normal	0.2679
1.4	2	hetero	3	balanced	4	sandwich	Dunnett	normal	0.3085
1.6	2	hetero	3	balanced	4	sandwich	Dunnett	normal	0.3624
1.8	2	hetero	3	balanced	4	sandwich	Dunnett	normal	0.42
2	2	hetero	3	balanced	4	sandwich	Dunnett	normal	0.4813
0	1	hetero	3	balanced	4	min	Dunnett	normal	0.0372
0.2	1	hetero	3	balanced	4	min	Dunnett	normal	0.0399
0.4	1	hetero	3	balanced	4	min	Dunnett	normal	0.0406
0.6	1	hetero	3	balanced	4	min	Dunnett	normal	0.0489
0.8	1	hetero	3	balanced	4	min	Dunnett	normal	0.047
1	1	hetero	3	balanced	4	min	Dunnett	normal	0.0531
1.2	1	hetero	3	balanced	4	min	Dunnett	normal	0.0611
1.4	1	hetero	3	balanced	4	min	Dunnett	normal	0.0677
1.6	1	hetero	3	balanced	4	min	Dunnett	normal	0.068
1.8	1	hetero	3	balanced	4	min	Dunnett	normal	0.0823
2	1	hetero	3	balanced	4	min	Dunnett	normal	0.0877
0	2	hetero	3	balanced	4	min	Dunnett	normal	0.0372
0.2	2	hetero	3	balanced	4	min	Dunnett	normal	0.0458
0.4	2	hetero	3	balanced	4	min	Dunnett	normal	0.0467
0.6	2	hetero	3	balanced	4	min	Dunnett	normal	0.0538
0.8	2	hetero	3	balanced	4	min	Dunnett	normal	0.0592
1	2	hetero	3	balanced	4	min	Dunnett	normal	0.0704
1.2	2	hetero	3	balanced	4	min	Dunnett	normal	0.08
1.4	2	hetero	3	balanced	4	min	Dunnett	normal	0.1049
1.6	2	hetero	3	balanced	4	min	Dunnett	normal	0.1215
1.8	2	hetero	3	balanced	4	min	Dunnett	normal	0.151
2	2	hetero	3	balanced	4	min	Dunnett	normal	0.1821
0	1	hetero	3	balanced	4	mean	Dunnett	normal	0.0574
0.2	1	hetero	3	balanced	4	mean	Dunnett	normal	0.0569
0.4	1	hetero	3	balanced	4	mean	Dunnett	normal	0.0542
0.6	1	hetero	3	balanced	4	mean	Dunnett	normal	0.0578
0.8	1	hetero	3	balanced	4	mean	Dunnett	normal	0.0596
1	1	hetero	3	balanced	4	mean	Dunnett	normal	0.0668
1.2	1	hetero	3	balanced	4	mean	Dunnett	normal	0.0708
1.4	1	hetero	3	balanced	4	mean	Dunnett	normal	0.0752
1.6	1	hetero	3	balanced	4	mean	Dunnett	normal	0.082
1.8	1	hetero	3	balanced	4	mean	Dunnett	normal	0.0979
2	1	hetero	3	balanced	4	mean	Dunnett	normal	0.1005
0	2	hetero	3	balanced	4	mean	Dunnett	normal	0.0574
0.2	2	hetero	3	balanced	4	mean	Dunnett	normal	0.0537
0.4	2	hetero	3	balanced	4	mean	Dunnett	normal	0.0559
0.6	2	hetero	3	balanced	4	mean	Dunnett	normal	0.0642
0.8	2	hetero	3	balanced	4	mean	Dunnett	normal	0.0744
1	2	hetero	3	balanced	4	mean	Dunnett	normal	0.0881
1.2	2	hetero	3	balanced	4	mean	Dunnett	normal	0.1045
1.4	2	hetero	3	balanced	4	mean	Dunnett	normal	0.1238
1.6	2	hetero	3	balanced	4	mean	Dunnett	normal	0.1479
1.8	2	hetero	3	balanced	4	mean	Dunnett	normal	0.166
2	2	hetero	3	balanced	4	mean	Dunnett	normal	0.2045
0	1	hetero	3	balanced	4	max	Dunnett	normal	0.0588
0.2	1	hetero	3	balanced	4	max	Dunnett	normal	0.0604
0.4	1	hetero	3	balanced	4	max	Dunnett	normal	0.0648
0.6	1	hetero	3	balanced	4	max	Dunnett	normal	0.0691
0.8	1	hetero	3	balanced	4	max	Dunnett	normal	0.0746
1	1	hetero	3	balanced	4	max	Dunnett	normal	0.0734
1.2	1	hetero	3	balanced	4	max	Dunnett	normal	0.084
1.4	1	hetero	3	balanced	4	max	Dunnett	normal	0.0898
1.6	1	hetero	3	balanced	4	max	Dunnett	normal	0.0948
1.8	1	hetero	3	balanced	4	max	Dunnett	normal	0.1121
2	1	hetero	3	balanced	4	max	Dunnett	normal	0.1163
0	2	hetero	3	balanced	4	max	Dunnett	normal	0.0588
0.2	2	hetero	3	balanced	4	max	Dunnett	normal	0.0662
0.4	2	hetero	3	balanced	4	max	Dunnett	normal	0.0708
0.6	2	hetero	3	balanced	4	max	Dunnett	normal	0.0727
0.8	2	hetero	3	balanced	4	max	Dunnett	normal	0.0855
1	2	hetero	3	balanced	4	max	Dunnett	normal	0.0997
1.2	2	hetero	3	balanced	4	max	Dunnett	normal	0.1169
1.4	2	hetero	3	balanced	4	max	Dunnett	normal	0.141
1.6	2	hetero	3	balanced	4	max	Dunnett	normal	0.1701
1.8	2	hetero	3	balanced	4	max	Dunnett	normal	0.1925
2	2	hetero	3	balanced	4	max	Dunnett	normal	0.2297
0	1	homo	1	unbalanced_pp	4	sandwich	Dunnett	normal	0.092
0.2	1	homo	1	unbalanced_pp	4	sandwich	Dunnett	normal	0.1454
0.4	1	homo	1	unbalanced_pp	4	sandwich	Dunnett	normal	0.3145
0.6	1	homo	1	unbalanced_pp	4	sandwich	Dunnett	normal	0.5422
0.8	1	homo	1	unbalanced_pp	4	sandwich	Dunnett	normal	0.7516
1	1	homo	1	unbalanced_pp	4	sandwich	Dunnett	normal	0.9095
1.2	1	homo	1	unbalanced_pp	4	sandwich	Dunnett	normal	0.9709
1.4	1	homo	1	unbalanced_pp	4	sandwich	Dunnett	normal	0.9957
1.6	1	homo	1	unbalanced_pp	4	sandwich	Dunnett	normal	0.9997
1.8	1	homo	1	unbalanced_pp	4	sandwich	Dunnett	normal	0.9998
2	1	homo	1	unbalanced_pp	4	sandwich	Dunnett	normal	1
0	2	homo	1	unbalanced_pp	4	sandwich	Dunnett	normal	0.092
0.2	2	homo	1	unbalanced_pp	4	sandwich	Dunnett	normal	0.2152
0.4	2	homo	1	unbalanced_pp	4	sandwich	Dunnett	normal	0.5881
0.6	2	homo	1	unbalanced_pp	4	sandwich	Dunnett	normal	0.9018
0.8	2	homo	1	unbalanced_pp	4	sandwich	Dunnett	normal	0.991
1	2	homo	1	unbalanced_pp	4	sandwich	Dunnett	normal	0.9998
1.2	2	homo	1	unbalanced_pp	4	sandwich	Dunnett	normal	1
1.4	2	homo	1	unbalanced_pp	4	sandwich	Dunnett	normal	1
1.6	2	homo	1	unbalanced_pp	4	sandwich	Dunnett	normal	1
1.8	2	homo	1	unbalanced_pp	4	sandwich	Dunnett	normal	1
2	2	homo	1	unbalanced_pp	4	sandwich	Dunnett	normal	1
0	1	homo	1	unbalanced_pp	4	min	Dunnett	normal	0.0433
0.2	1	homo	1	unbalanced_pp	4	min	Dunnett	normal	0.0838
0.4	1	homo	1	unbalanced_pp	4	min	Dunnett	normal	0.1857
0.6	1	homo	1	unbalanced_pp	4	min	Dunnett	normal	0.3768
0.8	1	homo	1	unbalanced_pp	4	min	Dunnett	normal	0.5876
1	1	homo	1	unbalanced_pp	4	min	Dunnett	normal	0.8021
1.2	1	homo	1	unbalanced_pp	4	min	Dunnett	normal	0.9262
1.4	1	homo	1	unbalanced_pp	4	min	Dunnett	normal	0.9781
1.6	1	homo	1	unbalanced_pp	4	min	Dunnett	normal	0.9952
1.8	1	homo	1	unbalanced_pp	4	min	Dunnett	normal	0.9997
2	1	homo	1	unbalanced_pp	4	min	Dunnett	normal	1
0	2	homo	1	unbalanced_pp	4	min	Dunnett	normal	0.0433
0.2	2	homo	1	unbalanced_pp	4	min	Dunnett	normal	0.1208
0.4	2	homo	1	unbalanced_pp	4	min	Dunnett	normal	0.4202
0.6	2	homo	1	unbalanced_pp	4	min	Dunnett	normal	0.7997
0.8	2	homo	1	unbalanced_pp	4	min	Dunnett	normal	0.9715
1	2	homo	1	unbalanced_pp	4	min	Dunnett	normal	0.9988
1.2	2	homo	1	unbalanced_pp	4	min	Dunnett	normal	1
1.4	2	homo	1	unbalanced_pp	4	min	Dunnett	normal	1
1.6	2	homo	1	unbalanced_pp	4	min	Dunnett	normal	1
1.8	2	homo	1	unbalanced_pp	4	min	Dunnett	normal	1
2	2	homo	1	unbalanced_pp	4	min	Dunnett	normal	1
0	1	homo	1	unbalanced_pp	4	mean	Dunnett	normal	0.0557
0.2	1	homo	1	unbalanced_pp	4	mean	Dunnett	normal	0.101
0.4	1	homo	1	unbalanced_pp	4	mean	Dunnett	normal	0.2237
0.6	1	homo	1	unbalanced_pp	4	mean	Dunnett	normal	0.434
0.8	1	homo	1	unbalanced_pp	4	mean	Dunnett	normal	0.6635
1	1	homo	1	unbalanced_pp	4	mean	Dunnett	normal	0.8474
1.2	1	homo	1	unbalanced_pp	4	mean	Dunnett	normal	0.9509
1.4	1	homo	1	unbalanced_pp	4	mean	Dunnett	normal	0.9873
1.6	1	homo	1	unbalanced_pp	4	mean	Dunnett	normal	0.9965
1.8	1	homo	1	unbalanced_pp	4	mean	Dunnett	normal	0.9996
2	1	homo	1	unbalanced_pp	4	mean	Dunnett	normal	1
0	2	homo	1	unbalanced_pp	4	mean	Dunnett	normal	0.0557
0.2	2	homo	1	unbalanced_pp	4	mean	Dunnett	normal	0.154
0.4	2	homo	1	unbalanced_pp	4	mean	Dunnett	normal	0.4828
0.6	2	homo	1	unbalanced_pp	4	mean	Dunnett	normal	0.8412
0.8	2	homo	1	unbalanced_pp	4	mean	Dunnett	normal	0.9821
1	2	homo	1	unbalanced_pp	4	mean	Dunnett	normal	0.999
1.2	2	homo	1	unbalanced_pp	4	mean	Dunnett	normal	1
1.4	2	homo	1	unbalanced_pp	4	mean	Dunnett	normal	1
1.6	2	homo	1	unbalanced_pp	4	mean	Dunnett	normal	1
1.8	2	homo	1	unbalanced_pp	4	mean	Dunnett	normal	1
2	2	homo	1	unbalanced_pp	4	mean	Dunnett	normal	1
0	1	homo	1	unbalanced_pp	4	max	Dunnett	normal	0.0598
0.2	1	homo	1	unbalanced_pp	4	max	Dunnett	normal	0.1069
0.4	1	homo	1	unbalanced_pp	4	max	Dunnett	normal	0.2344
0.6	1	homo	1	unbalanced_pp	4	max	Dunnett	normal	0.4552
0.8	1	homo	1	unbalanced_pp	4	max	Dunnett	normal	0.6871
1	1	homo	1	unbalanced_pp	4	max	Dunnett	normal	0.8566
1.2	1	homo	1	unbalanced_pp	4	max	Dunnett	normal	0.951
1.4	1	homo	1	unbalanced_pp	4	max	Dunnett	normal	0.9901
1.6	1	homo	1	unbalanced_pp	4	max	Dunnett	normal	0.9978
1.8	1	homo	1	unbalanced_pp	4	max	Dunnett	normal	0.9998
2	1	homo	1	unbalanced_pp	4	max	Dunnett	normal	1
0	2	homo	1	unbalanced_pp	4	max	Dunnett	normal	0.0598
0.2	2	homo	1	unbalanced_pp	4	max	Dunnett	normal	0.1643
0.4	2	homo	1	unbalanced_pp	4	max	Dunnett	normal	0.5005
0.6	2	homo	1	unbalanced_pp	4	max	Dunnett	normal	0.8516
0.8	2	homo	1	unbalanced_pp	4	max	Dunnett	normal	0.9837
1	2	homo	1	unbalanced_pp	4	max	Dunnett	normal	0.9996
1.2	2	homo	1	unbalanced_pp	4	max	Dunnett	normal	1
1.4	2	homo	1	unbalanced_pp	4	max	Dunnett	normal	1
1.6	2	homo	1	unbalanced_pp	4	max	Dunnett	normal	1
1.8	2	homo	1	unbalanced_pp	4	max	Dunnett	normal	1
2	2	homo	1	unbalanced_pp	4	max	Dunnett	normal	1
0	1	hetero	1	unbalanced_pp	4	sandwich	Dunnett	normal	0.0757
0.2	1	hetero	1	unbalanced_pp	4	sandwich	Dunnett	normal	0.0984
0.4	1	hetero	1	unbalanced_pp	4	sandwich	Dunnett	normal	0.1619
0.6	1	hetero	1	unbalanced_pp	4	sandwich	Dunnett	normal	0.2647
0.8	1	hetero	1	unbalanced_pp	4	sandwich	Dunnett	normal	0.4104
1	1	hetero	1	unbalanced_pp	4	sandwich	Dunnett	normal	0.5555
1.2	1	hetero	1	unbalanced_pp	4	sandwich	Dunnett	normal	0.6967
1.4	1	hetero	1	unbalanced_pp	4	sandwich	Dunnett	normal	0.8173
1.6	1	hetero	1	unbalanced_pp	4	sandwich	Dunnett	normal	0.9025
1.8	1	hetero	1	unbalanced_pp	4	sandwich	Dunnett	normal	0.9483
2	1	hetero	1	unbalanced_pp	4	sandwich	Dunnett	normal	0.9759
0	2	hetero	1	unbalanced_pp	4	sandwich	Dunnett	normal	0.0757
0.2	2	hetero	1	unbalanced_pp	4	sandwich	Dunnett	normal	0.1208
0.4	2	hetero	1	unbalanced_pp	4	sandwich	Dunnett	normal	0.2641
0.6	2	hetero	1	unbalanced_pp	4	sandwich	Dunnett	normal	0.4852
0.8	2	hetero	1	unbalanced_pp	4	sandwich	Dunnett	normal	0.7148
1	2	hetero	1	unbalanced_pp	4	sandwich	Dunnett	normal	0.8846
1.2	2	hetero	1	unbalanced_pp	4	sandwich	Dunnett	normal	0.9647
1.4	2	hetero	1	unbalanced_pp	4	sandwich	Dunnett	normal	0.9923
1.6	2	hetero	1	unbalanced_pp	4	sandwich	Dunnett	normal	0.9987
1.8	2	hetero	1	unbalanced_pp	4	sandwich	Dunnett	normal	0.9998
2	2	hetero	1	unbalanced_pp	4	sandwich	Dunnett	normal	1
0	1	hetero	1	unbalanced_pp	4	min	Dunnett	normal	0.0498
0.2	1	hetero	1	unbalanced_pp	4	min	Dunnett	normal	0.0666
0.4	1	hetero	1	unbalanced_pp	4	min	Dunnett	normal	0.1186
0.6	1	hetero	1	unbalanced_pp	4	min	Dunnett	normal	0.2055
0.8	1	hetero	1	unbalanced_pp	4	min	Dunnett	normal	0.3321
1	1	hetero	1	unbalanced_pp	4	min	Dunnett	normal	0.4698
1.2	1	hetero	1	unbalanced_pp	4	min	Dunnett	normal	0.6185
1.4	1	hetero	1	unbalanced_pp	4	min	Dunnett	normal	0.7583
1.6	1	hetero	1	unbalanced_pp	4	min	Dunnett	normal	0.8579
1.8	1	hetero	1	unbalanced_pp	4	min	Dunnett	normal	0.9285
2	1	hetero	1	unbalanced_pp	4	min	Dunnett	normal	0.9656
0	2	hetero	1	unbalanced_pp	4	min	Dunnett	normal	0.0498
0.2	2	hetero	1	unbalanced_pp	4	min	Dunnett	normal	0.0823
0.4	2	hetero	1	unbalanced_pp	4	min	Dunnett	normal	0.1928
0.6	2	hetero	1	unbalanced_pp	4	min	Dunnett	normal	0.393
0.8	2	hetero	1	unbalanced_pp	4	min	Dunnett	normal	0.6378
1	2	hetero	1	unbalanced_pp	4	min	Dunnett	normal	0.8326
1.2	2	hetero	1	unbalanced_pp	4	min	Dunnett	normal	0.9468
1.4	2	hetero	1	unbalanced_pp	4	min	Dunnett	normal	0.9867
1.6	2	hetero	1	unbalanced_pp	4	min	Dunnett	normal	0.9979
1.8	2	hetero	1	unbalanced_pp	4	min	Dunnett	normal	0.9996
2	2	hetero	1	unbalanced_pp	4	min	Dunnett	normal	1
0	1	hetero	1	unbalanced_pp	4	mean	Dunnett	normal	0.0544
0.2	1	hetero	1	unbalanced_pp	4	mean	Dunnett	normal	0.0706
0.4	1	hetero	1	unbalanced_pp	4	mean	Dunnett	normal	0.1219
0.6	1	hetero	1	unbalanced_pp	4	mean	Dunnett	normal	0.2146
0.8	1	hetero	1	unbalanced_pp	4	mean	Dunnett	normal	0.3403
1	1	hetero	1	unbalanced_pp	4	mean	Dunnett	normal	0.4781
1.2	1	hetero	1	unbalanced_pp	4	mean	Dunnett	normal	0.6311
1.4	1	hetero	1	unbalanced_pp	4	mean	Dunnett	normal	0.7652
1.6	1	hetero	1	unbalanced_pp	4	mean	Dunnett	normal	0.861
1.8	1	hetero	1	unbalanced_pp	4	mean	Dunnett	normal	0.9318
2	1	hetero	1	unbalanced_pp	4	mean	Dunnett	normal	0.9709
0	2	hetero	1	unbalanced_pp	4	mean	Dunnett	normal	0.0544
0.2	2	hetero	1	unbalanced_pp	4	mean	Dunnett	normal	0.0854
0.4	2	hetero	1	unbalanced_pp	4	mean	Dunnett	normal	0.2
0.6	2	hetero	1	unbalanced_pp	4	mean	Dunnett	normal	0.4075
0.8	2	hetero	1	unbalanced_pp	4	mean	Dunnett	normal	0.6385
1	2	hetero	1	unbalanced_pp	4	mean	Dunnett	normal	0.8402
1.2	2	hetero	1	unbalanced_pp	4	mean	Dunnett	normal	0.9497
1.4	2	hetero	1	unbalanced_pp	4	mean	Dunnett	normal	0.9886
1.6	2	hetero	1	unbalanced_pp	4	mean	Dunnett	normal	0.9977
1.8	2	hetero	1	unbalanced_pp	4	mean	Dunnett	normal	0.9998
2	2	hetero	1	unbalanced_pp	4	mean	Dunnett	normal	0.9999
0	1	hetero	1	unbalanced_pp	4	max	Dunnett	normal	0.0524
0.2	1	hetero	1	unbalanced_pp	4	max	Dunnett	normal	0.0706
0.4	1	hetero	1	unbalanced_pp	4	max	Dunnett	normal	0.1268
0.6	1	hetero	1	unbalanced_pp	4	max	Dunnett	normal	0.2159
0.8	1	hetero	1	unbalanced_pp	4	max	Dunnett	normal	0.35
1	1	hetero	1	unbalanced_pp	4	max	Dunnett	normal	0.4878
1.2	1	hetero	1	unbalanced_pp	4	max	Dunnett	normal	0.6397
1.4	1	hetero	1	unbalanced_pp	4	max	Dunnett	normal	0.7773
1.6	1	hetero	1	unbalanced_pp	4	max	Dunnett	normal	0.8654
1.8	1	hetero	1	unbalanced_pp	4	max	Dunnett	normal	0.9342
2	1	hetero	1	unbalanced_pp	4	max	Dunnett	normal	0.9701
0	2	hetero	1	unbalanced_pp	4	max	Dunnett	normal	0.0524
0.2	2	hetero	1	unbalanced_pp	4	max	Dunnett	normal	0.0896
0.4	2	hetero	1	unbalanced_pp	4	max	Dunnett	normal	0.2042
0.6	2	hetero	1	unbalanced_pp	4	max	Dunnett	normal	0.41
0.8	2	hetero	1	unbalanced_pp	4	max	Dunnett	normal	0.6493
1	2	hetero	1	unbalanced_pp	4	max	Dunnett	normal	0.8449
1.2	2	hetero	1	unbalanced_pp	4	max	Dunnett	normal	0.9531
1.4	2	hetero	1	unbalanced_pp	4	max	Dunnett	normal	0.9895
1.6	2	hetero	1	unbalanced_pp	4	max	Dunnett	normal	0.999
1.8	2	hetero	1	unbalanced_pp	4	max	Dunnett	normal	0.9999
2	2	hetero	1	unbalanced_pp	4	max	Dunnett	normal	1
0	1	complete	1	unbalanced_pp	4	sandwich	Dunnett	normal	0.0879
0.2	1	complete	1	unbalanced_pp	4	sandwich	Dunnett	normal	0.0971
0.4	1	complete	1	unbalanced_pp	4	sandwich	Dunnett	normal	0.1182
0.6	1	complete	1	unbalanced_pp	4	sandwich	Dunnett	normal	0.1617
0.8	1	complete	1	unbalanced_pp	4	sandwich	Dunnett	normal	0.2564
1	1	complete	1	unbalanced_pp	4	sandwich	Dunnett	normal	0.282
1.2	1	complete	1	unbalanced_pp	4	sandwich	Dunnett	normal	0.3749
1.4	1	complete	1	unbalanced_pp	4	sandwich	Dunnett	normal	0.5516
1.6	1	complete	1	unbalanced_pp	4	sandwich	Dunnett	normal	0.6973
1.8	1	complete	1	unbalanced_pp	4	sandwich	Dunnett	normal	0.7503
2	1	complete	1	unbalanced_pp	4	sandwich	Dunnett	normal	0.7471
0	2	complete	1	unbalanced_pp	4	sandwich	Dunnett	normal	0.0823
0.2	2	complete	1	unbalanced_pp	4	sandwich	Dunnett	normal	0.1081
0.4	2	complete	1	unbalanced_pp	4	sandwich	Dunnett	normal	0.1697
0.6	2	complete	1	unbalanced_pp	4	sandwich	Dunnett	normal	0.2814
0.8	2	complete	1	unbalanced_pp	4	sandwich	Dunnett	normal	0.4144
1	2	complete	1	unbalanced_pp	4	sandwich	Dunnett	normal	0.6862
1.2	2	complete	1	unbalanced_pp	4	sandwich	Dunnett	normal	0.7952
1.4	2	complete	1	unbalanced_pp	4	sandwich	Dunnett	normal	0.8553
1.6	2	complete	1	unbalanced_pp	4	sandwich	Dunnett	normal	0.956
1.8	2	complete	1	unbalanced_pp	4	sandwich	Dunnett	normal	0.9928
2	2	complete	1	unbalanced_pp	4	sandwich	Dunnett	normal	0.9968
0	1	complete	1	unbalanced_pp	4	min	Dunnett	normal	0.0416
0.2	1	complete	1	unbalanced_pp	4	min	Dunnett	normal	0.0456
0.4	1	complete	1	unbalanced_pp	4	min	Dunnett	normal	0.0682
0.6	1	complete	1	unbalanced_pp	4	min	Dunnett	normal	0.0944
0.8	1	complete	1	unbalanced_pp	4	min	Dunnett	normal	0.1435
1	1	complete	1	unbalanced_pp	4	min	Dunnett	normal	0.194
1.2	1	complete	1	unbalanced_pp	4	min	Dunnett	normal	0.2606
1.4	1	complete	1	unbalanced_pp	4	min	Dunnett	normal	0.3305
1.6	1	complete	1	unbalanced_pp	4	min	Dunnett	normal	0.4461
1.8	1	complete	1	unbalanced_pp	4	min	Dunnett	normal	0.548
2	1	complete	1	unbalanced_pp	4	min	Dunnett	normal	0.6318
0	2	complete	1	unbalanced_pp	4	min	Dunnett	normal	0.0413
0.2	2	complete	1	unbalanced_pp	4	min	Dunnett	normal	0.053
0.4	2	complete	1	unbalanced_pp	4	min	Dunnett	normal	0.1063
0.6	2	complete	1	unbalanced_pp	4	min	Dunnett	normal	0.1526
0.8	2	complete	1	unbalanced_pp	4	min	Dunnett	normal	0.2779
1	2	complete	1	unbalanced_pp	4	min	Dunnett	normal	0.4112
1.2	2	complete	1	unbalanced_pp	4	min	Dunnett	normal	0.6955
1.4	2	complete	1	unbalanced_pp	4	min	Dunnett	normal	0.7397
1.6	2	complete	1	unbalanced_pp	4	min	Dunnett	normal	0.8898
1.8	2	complete	1	unbalanced_pp	4	min	Dunnett	normal	0.9331
2	2	complete	1	unbalanced_pp	4	min	Dunnett	normal	0.9974
0	1	complete	1	unbalanced_pp	4	mean	Dunnett	normal	0.0529
0.2	1	complete	1	unbalanced_pp	4	mean	Dunnett	normal	0.0586
0.4	1	complete	1	unbalanced_pp	4	mean	Dunnett	normal	0.0808
0.6	1	complete	1	unbalanced_pp	4	mean	Dunnett	normal	0.1198
0.8	1	complete	1	unbalanced_pp	4	mean	Dunnett	normal	0.1748
1	1	complete	1	unbalanced_pp	4	mean	Dunnett	normal	0.2526
1.2	1	complete	1	unbalanced_pp	4	mean	Dunnett	normal	0.3645
1.4	1	complete	1	unbalanced_pp	4	mean	Dunnett	normal	0.4099
1.6	1	complete	1	unbalanced_pp	4	mean	Dunnett	normal	0.4766
1.8	1	complete	1	unbalanced_pp	4	mean	Dunnett	normal	0.5289
2	1	complete	1	unbalanced_pp	4	mean	Dunnett	normal	0.7238
0	2	complete	1	unbalanced_pp	4	mean	Dunnett	normal	0.0545
0.2	2	complete	1	unbalanced_pp	4	mean	Dunnett	normal	0.0723
0.4	2	complete	1	unbalanced_pp	4	mean	Dunnett	normal	0.1209
0.6	2	complete	1	unbalanced_pp	4	mean	Dunnett	normal	0.1835
0.8	2	complete	1	unbalanced_pp	4	mean	Dunnett	normal	0.3599
1	2	complete	1	unbalanced_pp	4	mean	Dunnett	normal	0.5552
1.2	2	complete	1	unbalanced_pp	4	mean	Dunnett	normal	0.6599
1.4	2	complete	1	unbalanced_pp	4	mean	Dunnett	normal	0.764
1.6	2	complete	1	unbalanced_pp	4	mean	Dunnett	normal	0.8941
1.8	2	complete	1	unbalanced_pp	4	mean	Dunnett	normal	0.979
2	2	complete	1	unbalanced_pp	4	mean	Dunnett	normal	0.9725
0	1	complete	1	unbalanced_pp	4	max	Dunnett	normal	0.0609
0.2	1	complete	1	unbalanced_pp	4	max	Dunnett	normal	0.067
0.4	1	complete	1	unbalanced_pp	4	max	Dunnett	normal	0.0992
0.6	1	complete	1	unbalanced_pp	4	max	Dunnett	normal	0.1407
0.8	1	complete	1	unbalanced_pp	4	max	Dunnett	normal	0.1936
1	1	complete	1	unbalanced_pp	4	max	Dunnett	normal	0.266
1.2	1	complete	1	unbalanced_pp	4	max	Dunnett	normal	0.3712
1.4	1	complete	1	unbalanced_pp	4	max	Dunnett	normal	0.4531
1.6	1	complete	1	unbalanced_pp	4	max	Dunnett	normal	0.5291
1.8	1	complete	1	unbalanced_pp	4	max	Dunnett	normal	0.6421
2	1	complete	1	unbalanced_pp	4	max	Dunnett	normal	0.6806
0	2	complete	1	unbalanced_pp	4	max	Dunnett	normal	0.0568
0.2	2	complete	1	unbalanced_pp	4	max	Dunnett	normal	0.0795
0.4	2	complete	1	unbalanced_pp	4	max	Dunnett	normal	0.1441
0.6	2	complete	1	unbalanced_pp	4	max	Dunnett	normal	0.2279
0.8	2	complete	1	unbalanced_pp	4	max	Dunnett	normal	0.3665
1	2	complete	1	unbalanced_pp	4	max	Dunnett	normal	0.5254
1.2	2	complete	1	unbalanced_pp	4	max	Dunnett	normal	0.7338
1.4	2	complete	1	unbalanced_pp	4	max	Dunnett	normal	0.9044
1.6	2	complete	1	unbalanced_pp	4	max	Dunnett	normal	0.8991
1.8	2	complete	1	unbalanced_pp	4	max	Dunnett	normal	0.9645
2	2	complete	1	unbalanced_pp	4	max	Dunnett	normal	0.9791
0	1	hetero	3	unbalanced_pp	4	sandwich	Dunnett	normal	0.0784
0.2	1	hetero	3	unbalanced_pp	4	sandwich	Dunnett	normal	0.082
0.4	1	hetero	3	unbalanced_pp	4	sandwich	Dunnett	normal	0.087
0.6	1	hetero	3	unbalanced_pp	4	sandwich	Dunnett	normal	0.1048
0.8	1	hetero	3	unbalanced_pp	4	sandwich	Dunnett	normal	0.1255
1	1	hetero	3	unbalanced_pp	4	sandwich	Dunnett	normal	0.1505
1.2	1	hetero	3	unbalanced_pp	4	sandwich	Dunnett	normal	0.1785
1.4	1	hetero	3	unbalanced_pp	4	sandwich	Dunnett	normal	0.2141
1.6	1	hetero	3	unbalanced_pp	4	sandwich	Dunnett	normal	0.2597
1.8	1	hetero	3	unbalanced_pp	4	sandwich	Dunnett	normal	0.2987
2	1	hetero	3	unbalanced_pp	4	sandwich	Dunnett	normal	0.352
0	2	hetero	3	unbalanced_pp	4	sandwich	Dunnett	normal	0.0784
0.2	2	hetero	3	unbalanced_pp	4	sandwich	Dunnett	normal	0.087
0.4	2	hetero	3	unbalanced_pp	4	sandwich	Dunnett	normal	0.106
0.6	2	hetero	3	unbalanced_pp	4	sandwich	Dunnett	normal	0.1453
0.8	2	hetero	3	unbalanced_pp	4	sandwich	Dunnett	normal	0.1994
1	2	hetero	3	unbalanced_pp	4	sandwich	Dunnett	normal	0.2829
1.2	2	hetero	3	unbalanced_pp	4	sandwich	Dunnett	normal	0.3608
1.4	2	hetero	3	unbalanced_pp	4	sandwich	Dunnett	normal	0.466
1.6	2	hetero	3	unbalanced_pp	4	sandwich	Dunnett	normal	0.5724
1.8	2	hetero	3	unbalanced_pp	4	sandwich	Dunnett	normal	0.6656
2	2	hetero	3	unbalanced_pp	4	sandwich	Dunnett	normal	0.7591
0	1	hetero	3	unbalanced_pp	4	min	Dunnett	normal	0.0446
0.2	1	hetero	3	unbalanced_pp	4	min	Dunnett	normal	0.0475
0.4	1	hetero	3	unbalanced_pp	4	min	Dunnett	normal	0.0559
0.6	1	hetero	3	unbalanced_pp	4	min	Dunnett	normal	0.0659
0.8	1	hetero	3	unbalanced_pp	4	min	Dunnett	normal	0.0879
1	1	hetero	3	unbalanced_pp	4	min	Dunnett	normal	0.1037
1.2	1	hetero	3	unbalanced_pp	4	min	Dunnett	normal	0.1277
1.4	1	hetero	3	unbalanced_pp	4	min	Dunnett	normal	0.1555
1.6	1	hetero	3	unbalanced_pp	4	min	Dunnett	normal	0.2005
1.8	1	hetero	3	unbalanced_pp	4	min	Dunnett	normal	0.2325
2	1	hetero	3	unbalanced_pp	4	min	Dunnett	normal	0.2714
0	2	hetero	3	unbalanced_pp	4	min	Dunnett	normal	0.0446
0.2	2	hetero	3	unbalanced_pp	4	min	Dunnett	normal	0.0524
0.4	2	hetero	3	unbalanced_pp	4	min	Dunnett	normal	0.0712
0.6	2	hetero	3	unbalanced_pp	4	min	Dunnett	normal	0.1065
0.8	2	hetero	3	unbalanced_pp	4	min	Dunnett	normal	0.1564
1	2	hetero	3	unbalanced_pp	4	min	Dunnett	normal	0.2204
1.2	2	hetero	3	unbalanced_pp	4	min	Dunnett	normal	0.3039
1.4	2	hetero	3	unbalanced_pp	4	min	Dunnett	normal	0.4048
1.6	2	hetero	3	unbalanced_pp	4	min	Dunnett	normal	0.5149
1.8	2	hetero	3	unbalanced_pp	4	min	Dunnett	normal	0.6172
2	2	hetero	3	unbalanced_pp	4	min	Dunnett	normal	0.7089
0	1	hetero	3	unbalanced_pp	4	mean	Dunnett	normal	0.0477
0.2	1	hetero	3	unbalanced_pp	4	mean	Dunnett	normal	0.0473
0.4	1	hetero	3	unbalanced_pp	4	mean	Dunnett	normal	0.0591
0.6	1	hetero	3	unbalanced_pp	4	mean	Dunnett	normal	0.072
0.8	1	hetero	3	unbalanced_pp	4	mean	Dunnett	normal	0.0847
1	1	hetero	3	unbalanced_pp	4	mean	Dunnett	normal	0.1079
1.2	1	hetero	3	unbalanced_pp	4	mean	Dunnett	normal	0.1322
1.4	1	hetero	3	unbalanced_pp	4	mean	Dunnett	normal	0.1574
1.6	1	hetero	3	unbalanced_pp	4	mean	Dunnett	normal	0.2026
1.8	1	hetero	3	unbalanced_pp	4	mean	Dunnett	normal	0.2361
2	1	hetero	3	unbalanced_pp	4	mean	Dunnett	normal	0.2817
0	2	hetero	3	unbalanced_pp	4	mean	Dunnett	normal	0.0477
0.2	2	hetero	3	unbalanced_pp	4	mean	Dunnett	normal	0.0515
0.4	2	hetero	3	unbalanced_pp	4	mean	Dunnett	normal	0.0714
0.6	2	hetero	3	unbalanced_pp	4	mean	Dunnett	normal	0.1119
0.8	2	hetero	3	unbalanced_pp	4	mean	Dunnett	normal	0.1583
1	2	hetero	3	unbalanced_pp	4	mean	Dunnett	normal	0.2248
1.2	2	hetero	3	unbalanced_pp	4	mean	Dunnett	normal	0.3101
1.4	2	hetero	3	unbalanced_pp	4	mean	Dunnett	normal	0.4079
1.6	2	hetero	3	unbalanced_pp	4	mean	Dunnett	normal	0.524
1.8	2	hetero	3	unbalanced_pp	4	mean	Dunnett	normal	0.6194
2	2	hetero	3	unbalanced_pp	4	mean	Dunnett	normal	0.7111
0	1	hetero	3	unbalanced_pp	4	max	Dunnett	normal	0.0492
0.2	1	hetero	3	unbalanced_pp	4	max	Dunnett	normal	0.0518
0.4	1	hetero	3	unbalanced_pp	4	max	Dunnett	normal	0.0622
0.6	1	hetero	3	unbalanced_pp	4	max	Dunnett	normal	0.0767
0.8	1	hetero	3	unbalanced_pp	4	max	Dunnett	normal	0.0893
1	1	hetero	3	unbalanced_pp	4	max	Dunnett	normal	0.114
1.2	1	hetero	3	unbalanced_pp	4	max	Dunnett	normal	0.1328
1.4	1	hetero	3	unbalanced_pp	4	max	Dunnett	normal	0.1651
1.6	1	hetero	3	unbalanced_pp	4	max	Dunnett	normal	0.1971
1.8	1	hetero	3	unbalanced_pp	4	max	Dunnett	normal	0.2434
2	1	hetero	3	unbalanced_pp	4	max	Dunnett	normal	0.2839
0	2	hetero	3	unbalanced_pp	4	max	Dunnett	normal	0.0492
0.2	2	hetero	3	unbalanced_pp	4	max	Dunnett	normal	0.0549
0.4	2	hetero	3	unbalanced_pp	4	max	Dunnett	normal	0.0733
0.6	2	hetero	3	unbalanced_pp	4	max	Dunnett	normal	0.1093
0.8	2	hetero	3	unbalanced_pp	4	max	Dunnett	normal	0.1571
1	2	hetero	3	unbalanced_pp	4	max	Dunnett	normal	0.2286
1.2	2	hetero	3	unbalanced_pp	4	max	Dunnett	normal	0.3105
1.4	2	hetero	3	unbalanced_pp	4	max	Dunnett	normal	0.4098
1.6	2	hetero	3	unbalanced_pp	4	max	Dunnett	normal	0.5218
1.8	2	hetero	3	unbalanced_pp	4	max	Dunnett	normal	0.6257
2	2	hetero	3	unbalanced_pp	4	max	Dunnett	normal	0.7187
0	1	homo	1	unbalanced_np	4	sandwich	Dunnett	normal	0.1033
0.2	1	homo	1	unbalanced_np	4	sandwich	Dunnett	normal	0.1325
0.4	1	homo	1	unbalanced_np	4	sandwich	Dunnett	normal	0.2377
0.6	1	homo	1	unbalanced_np	4	sandwich	Dunnett	normal	0.3751
0.8	1	homo	1	unbalanced_np	4	sandwich	Dunnett	normal	0.5468
1	1	homo	1	unbalanced_np	4	sandwich	Dunnett	normal	0.7149
1.2	1	homo	1	unbalanced_np	4	sandwich	Dunnett	normal	0.8366
1.4	1	homo	1	unbalanced_np	4	sandwich	Dunnett	normal	0.9242
1.6	1	homo	1	unbalanced_np	4	sandwich	Dunnett	normal	0.9701
1.8	1	homo	1	unbalanced_np	4	sandwich	Dunnett	normal	0.9891
2	1	homo	1	unbalanced_np	4	sandwich	Dunnett	normal	0.9966
0	2	homo	1	unbalanced_np	4	sandwich	Dunnett	normal	0.1033
0.2	2	homo	1	unbalanced_np	4	sandwich	Dunnett	normal	0.1782
0.4	2	homo	1	unbalanced_np	4	sandwich	Dunnett	normal	0.3716
0.6	2	homo	1	unbalanced_np	4	sandwich	Dunnett	normal	0.6409
0.8	2	homo	1	unbalanced_np	4	sandwich	Dunnett	normal	0.8632
1	2	homo	1	unbalanced_np	4	sandwich	Dunnett	normal	0.9629
1.2	2	homo	1	unbalanced_np	4	sandwich	Dunnett	normal	0.9938
1.4	2	homo	1	unbalanced_np	4	sandwich	Dunnett	normal	0.9993
1.6	2	homo	1	unbalanced_np	4	sandwich	Dunnett	normal	1
1.8	2	homo	1	unbalanced_np	4	sandwich	Dunnett	normal	1
2	2	homo	1	unbalanced_np	4	sandwich	Dunnett	normal	1
0	1	homo	1	unbalanced_np	4	min	Dunnett	normal	0.0491
0.2	1	homo	1	unbalanced_np	4	min	Dunnett	normal	0.0698
0.4	1	homo	1	unbalanced_np	4	min	Dunnett	normal	0.1129
0.6	1	homo	1	unbalanced_np	4	min	Dunnett	normal	0.2002
0.8	1	homo	1	unbalanced_np	4	min	Dunnett	normal	0.3061
1	1	homo	1	unbalanced_np	4	min	Dunnett	normal	0.4339
1.2	1	homo	1	unbalanced_np	4	min	Dunnett	normal	0.5772
1.4	1	homo	1	unbalanced_np	4	min	Dunnett	normal	0.6808
1.6	1	homo	1	unbalanced_np	4	min	Dunnett	normal	0.798
1.8	1	homo	1	unbalanced_np	4	min	Dunnett	normal	0.8733
2	1	homo	1	unbalanced_np	4	min	Dunnett	normal	0.9222
0	2	homo	1	unbalanced_np	4	min	Dunnett	normal	0.0491
0.2	2	homo	1	unbalanced_np	4	min	Dunnett	normal	0.0822
0.4	2	homo	1	unbalanced_np	4	min	Dunnett	normal	0.1994
0.6	2	homo	1	unbalanced_np	4	min	Dunnett	normal	0.3831
0.8	2	homo	1	unbalanced_np	4	min	Dunnett	normal	0.6084
1	2	homo	1	unbalanced_np	4	min	Dunnett	normal	0.7913
1.2	2	homo	1	unbalanced_np	4	min	Dunnett	normal	0.918
1.4	2	homo	1	unbalanced_np	4	min	Dunnett	normal	0.9744
1.6	2	homo	1	unbalanced_np	4	min	Dunnett	normal	0.993
1.8	2	homo	1	unbalanced_np	4	min	Dunnett	normal	0.9983
2	2	homo	1	unbalanced_np	4	min	Dunnett	normal	0.9998
0	1	homo	1	unbalanced_np	4	mean	Dunnett	normal	0.0583
0.2	1	homo	1	unbalanced_np	4	mean	Dunnett	normal	0.0822
0.4	1	homo	1	unbalanced_np	4	mean	Dunnett	normal	0.131
0.6	1	homo	1	unbalanced_np	4	mean	Dunnett	normal	0.2354
0.8	1	homo	1	unbalanced_np	4	mean	Dunnett	normal	0.3486
1	1	homo	1	unbalanced_np	4	mean	Dunnett	normal	0.4893
1.2	1	homo	1	unbalanced_np	4	mean	Dunnett	normal	0.6217
1.4	1	homo	1	unbalanced_np	4	mean	Dunnett	normal	0.7457
1.6	1	homo	1	unbalanced_np	4	mean	Dunnett	normal	0.8357
1.8	1	homo	1	unbalanced_np	4	mean	Dunnett	normal	0.9007
2	1	homo	1	unbalanced_np	4	mean	Dunnett	normal	0.9438
0	2	homo	1	unbalanced_np	4	mean	Dunnett	normal	0.0583
0.2	2	homo	1	unbalanced_np	4	mean	Dunnett	normal	0.102
0.4	2	homo	1	unbalanced_np	4	mean	Dunnett	normal	0.2256
0.6	2	homo	1	unbalanced_np	4	mean	Dunnett	normal	0.4175
0.8	2	homo	1	unbalanced_np	4	mean	Dunnett	normal	0.6548
1	2	homo	1	unbalanced_np	4	mean	Dunnett	normal	0.837
1.2	2	homo	1	unbalanced_np	4	mean	Dunnett	normal	0.9363
1.4	2	homo	1	unbalanced_np	4	mean	Dunnett	normal	0.9839
1.6	2	homo	1	unbalanced_np	4	mean	Dunnett	normal	0.9968
1.8	2	homo	1	unbalanced_np	4	mean	Dunnett	normal	0.9998
2	2	homo	1	unbalanced_np	4	mean	Dunnett	normal	0.9999
0	1	homo	1	unbalanced_np	4	max	Dunnett	normal	0.0679
0.2	1	homo	1	unbalanced_np	4	max	Dunnett	normal	0.0941
0.4	1	homo	1	unbalanced_np	4	max	Dunnett	normal	0.1512
0.6	1	homo	1	unbalanced_np	4	max	Dunnett	normal	0.2517
0.8	1	homo	1	unbalanced_np	4	max	Dunnett	normal	0.376
1	1	homo	1	unbalanced_np	4	max	Dunnett	normal	0.5135
1.2	1	homo	1	unbalanced_np	4	max	Dunnett	normal	0.6531
1.4	1	homo	1	unbalanced_np	4	max	Dunnett	normal	0.7736
1.6	1	homo	1	unbalanced_np	4	max	Dunnett	normal	0.8562
1.8	1	homo	1	unbalanced_np	4	max	Dunnett	normal	0.9166
2	1	homo	1	unbalanced_np	4	max	Dunnett	normal	0.9563
0	2	homo	1	unbalanced_np	4	max	Dunnett	normal	0.0679
0.2	2	homo	1	unbalanced_np	4	max	Dunnett	normal	0.1126
0.4	2	homo	1	unbalanced_np	4	max	Dunnett	normal	0.2373
0.6	2	homo	1	unbalanced_np	4	max	Dunnett	normal	0.4517
0.8	2	homo	1	unbalanced_np	4	max	Dunnett	normal	0.6961
1	2	homo	1	unbalanced_np	4	max	Dunnett	normal	0.8599
1.2	2	homo	1	unbalanced_np	4	max	Dunnett	normal	0.9492
1.4	2	homo	1	unbalanced_np	4	max	Dunnett	normal	0.9885
1.6	2	homo	1	unbalanced_np	4	max	Dunnett	normal	0.9976
1.8	2	homo	1	unbalanced_np	4	max	Dunnett	normal	0.9993
2	2	homo	1	unbalanced_np	4	max	Dunnett	normal	0.9998
0	1	hetero	1	unbalanced_np	4	sandwich	Dunnett	normal	0.1262
0.2	1	hetero	1	unbalanced_np	4	sandwich	Dunnett	normal	0.1344
0.4	1	hetero	1	unbalanced_np	4	sandwich	Dunnett	normal	0.1694
0.6	1	hetero	1	unbalanced_np	4	sandwich	Dunnett	normal	0.2227
0.8	1	hetero	1	unbalanced_np	4	sandwich	Dunnett	normal	0.2952
1	1	hetero	1	unbalanced_np	4	sandwich	Dunnett	normal	0.3694
1.2	1	hetero	1	unbalanced_np	4	sandwich	Dunnett	normal	0.4591
1.4	1	hetero	1	unbalanced_np	4	sandwich	Dunnett	normal	0.5613
1.6	1	hetero	1	unbalanced_np	4	sandwich	Dunnett	normal	0.6586
1.8	1	hetero	1	unbalanced_np	4	sandwich	Dunnett	normal	0.7469
2	1	hetero	1	unbalanced_np	4	sandwich	Dunnett	normal	0.8159
0	2	hetero	1	unbalanced_np	4	sandwich	Dunnett	normal	0.1262
0.2	2	hetero	1	unbalanced_np	4	sandwich	Dunnett	normal	0.1456
0.4	2	hetero	1	unbalanced_np	4	sandwich	Dunnett	normal	0.2248
0.6	2	hetero	1	unbalanced_np	4	sandwich	Dunnett	normal	0.3259
0.8	2	hetero	1	unbalanced_np	4	sandwich	Dunnett	normal	0.4727
1	2	hetero	1	unbalanced_np	4	sandwich	Dunnett	normal	0.6359
1.2	2	hetero	1	unbalanced_np	4	sandwich	Dunnett	normal	0.7679
1.4	2	hetero	1	unbalanced_np	4	sandwich	Dunnett	normal	0.8827
1.6	2	hetero	1	unbalanced_np	4	sandwich	Dunnett	normal	0.9425
1.8	2	hetero	1	unbalanced_np	4	sandwich	Dunnett	normal	0.9758
2	2	hetero	1	unbalanced_np	4	sandwich	Dunnett	normal	0.9929
0	1	hetero	1	unbalanced_np	4	min	Dunnett	normal	0.0428
0.2	1	hetero	1	unbalanced_np	4	min	Dunnett	normal	0.048
0.4	1	hetero	1	unbalanced_np	4	min	Dunnett	normal	0.0603
0.6	1	hetero	1	unbalanced_np	4	min	Dunnett	normal	0.0731
0.8	1	hetero	1	unbalanced_np	4	min	Dunnett	normal	0.0999
1	1	hetero	1	unbalanced_np	4	min	Dunnett	normal	0.1311
1.2	1	hetero	1	unbalanced_np	4	min	Dunnett	normal	0.1797
1.4	1	hetero	1	unbalanced_np	4	min	Dunnett	normal	0.2274
1.6	1	hetero	1	unbalanced_np	4	min	Dunnett	normal	0.2771
1.8	1	hetero	1	unbalanced_np	4	min	Dunnett	normal	0.34
2	1	hetero	1	unbalanced_np	4	min	Dunnett	normal	0.3979
0	2	hetero	1	unbalanced_np	4	min	Dunnett	normal	0.0428
0.2	2	hetero	1	unbalanced_np	4	min	Dunnett	normal	0.0496
0.4	2	hetero	1	unbalanced_np	4	min	Dunnett	normal	0.0662
0.6	2	hetero	1	unbalanced_np	4	min	Dunnett	normal	0.0986
0.8	2	hetero	1	unbalanced_np	4	min	Dunnett	normal	0.1619
1	2	hetero	1	unbalanced_np	4	min	Dunnett	normal	0.2334
1.2	2	hetero	1	unbalanced_np	4	min	Dunnett	normal	0.3359
1.4	2	hetero	1	unbalanced_np	4	min	Dunnett	normal	0.441
1.6	2	hetero	1	unbalanced_np	4	min	Dunnett	normal	0.5678
1.8	2	hetero	1	unbalanced_np	4	min	Dunnett	normal	0.6796
2	2	hetero	1	unbalanced_np	4	min	Dunnett	normal	0.7723
0	1	hetero	1	unbalanced_np	4	mean	Dunnett	normal	0.0658
0.2	1	hetero	1	unbalanced_np	4	mean	Dunnett	normal	0.0696
0.4	1	hetero	1	unbalanced_np	4	mean	Dunnett	normal	0.0861
0.6	1	hetero	1	unbalanced_np	4	mean	Dunnett	normal	0.1149
0.8	1	hetero	1	unbalanced_np	4	mean	Dunnett	normal	0.1507
1	1	hetero	1	unbalanced_np	4	mean	Dunnett	normal	0.1864
1.2	1	hetero	1	unbalanced_np	4	mean	Dunnett	normal	0.251
1.4	1	hetero	1	unbalanced_np	4	mean	Dunnett	normal	0.3058
1.6	1	hetero	1	unbalanced_np	4	mean	Dunnett	normal	0.3718
1.8	1	hetero	1	unbalanced_np	4	mean	Dunnett	normal	0.4471
2	1	hetero	1	unbalanced_np	4	mean	Dunnett	normal	0.5177
0	2	hetero	1	unbalanced_np	4	mean	Dunnett	normal	0.0658
0.2	2	hetero	1	unbalanced_np	4	mean	Dunnett	normal	0.0715
0.4	2	hetero	1	unbalanced_np	4	mean	Dunnett	normal	0.0993
0.6	2	hetero	1	unbalanced_np	4	mean	Dunnett	normal	0.1533
0.8	2	hetero	1	unbalanced_np	4	mean	Dunnett	normal	0.2295
1	2	hetero	1	unbalanced_np	4	mean	Dunnett	normal	0.3333
1.2	2	hetero	1	unbalanced_np	4	mean	Dunnett	normal	0.4614
1.4	2	hetero	1	unbalanced_np	4	mean	Dunnett	normal	0.587
1.6	2	hetero	1	unbalanced_np	4	mean	Dunnett	normal	0.6999
1.8	2	hetero	1	unbalanced_np	4	mean	Dunnett	normal	0.7942
2	2	hetero	1	unbalanced_np	4	mean	Dunnett	normal	0.8729
0	1	hetero	1	unbalanced_np	4	max	Dunnett	normal	0.0741
0.2	1	hetero	1	unbalanced_np	4	max	Dunnett	normal	0.0802
0.4	1	hetero	1	unbalanced_np	4	max	Dunnett	normal	0.1011
0.6	1	hetero	1	unbalanced_np	4	max	Dunnett	normal	0.1298
0.8	1	hetero	1	unbalanced_np	4	max	Dunnett	normal	0.1763
1	1	hetero	1	unbalanced_np	4	max	Dunnett	normal	0.2178
1.2	1	hetero	1	unbalanced_np	4	max	Dunnett	normal	0.2779
1.4	1	hetero	1	unbalanced_np	4	max	Dunnett	normal	0.361
1.6	1	hetero	1	unbalanced_np	4	max	Dunnett	normal	0.4291
1.8	1	hetero	1	unbalanced_np	4	max	Dunnett	normal	0.4978
2	1	hetero	1	unbalanced_np	4	max	Dunnett	normal	0.5707
0	2	hetero	1	unbalanced_np	4	max	Dunnett	normal	0.0741
0.2	2	hetero	1	unbalanced_np	4	max	Dunnett	normal	0.0876
0.4	2	hetero	1	unbalanced_np	4	max	Dunnett	normal	0.1187
0.6	2	hetero	1	unbalanced_np	4	max	Dunnett	normal	0.1837
0.8	2	hetero	1	unbalanced_np	4	max	Dunnett	normal	0.2657
1	2	hetero	1	unbalanced_np	4	max	Dunnett	normal	0.388
1.2	2	hetero	1	unbalanced_np	4	max	Dunnett	normal	0.5319
1.4	2	hetero	1	unbalanced_np	4	max	Dunnett	normal	0.6512
1.6	2	hetero	1	unbalanced_np	4	max	Dunnett	normal	0.766
1.8	2	hetero	1	unbalanced_np	4	max	Dunnett	normal	0.8484
2	2	hetero	1	unbalanced_np	4	max	Dunnett	normal	0.9044
0	1	complete	1	unbalanced_np	4	sandwich	Dunnett	normal	0.1011
0.2	1	complete	1	unbalanced_np	4	sandwich	Dunnett	normal	0.1069
0.4	1	complete	1	unbalanced_np	4	sandwich	Dunnett	normal	0.1201
0.6	1	complete	1	unbalanced_np	4	sandwich	Dunnett	normal	0.1471
0.8	1	complete	1	unbalanced_np	4	sandwich	Dunnett	normal	0.2333
1	1	complete	1	unbalanced_np	4	sandwich	Dunnett	normal	0.2265
1.2	1	complete	1	unbalanced_np	4	sandwich	Dunnett	normal	0.3779
1.4	1	complete	1	unbalanced_np	4	sandwich	Dunnett	normal	0.3762
1.6	1	complete	1	unbalanced_np	4	sandwich	Dunnett	normal	0.3781
1.8	1	complete	1	unbalanced_np	4	sandwich	Dunnett	normal	0.5369
2	1	complete	1	unbalanced_np	4	sandwich	Dunnett	normal	0.62
0	2	complete	1	unbalanced_np	4	sandwich	Dunnett	normal	0.0931
0.2	2	complete	1	unbalanced_np	4	sandwich	Dunnett	normal	0.112
0.4	2	complete	1	unbalanced_np	4	sandwich	Dunnett	normal	0.1451
0.6	2	complete	1	unbalanced_np	4	sandwich	Dunnett	normal	0.2057
0.8	2	complete	1	unbalanced_np	4	sandwich	Dunnett	normal	0.2627
1	2	complete	1	unbalanced_np	4	sandwich	Dunnett	normal	0.4143
1.2	2	complete	1	unbalanced_np	4	sandwich	Dunnett	normal	0.5126
1.4	2	complete	1	unbalanced_np	4	sandwich	Dunnett	normal	0.5695
1.6	2	complete	1	unbalanced_np	4	sandwich	Dunnett	normal	0.6878
1.8	2	complete	1	unbalanced_np	4	sandwich	Dunnett	normal	0.8488
2	2	complete	1	unbalanced_np	4	sandwich	Dunnett	normal	0.9316
0	1	complete	1	unbalanced_np	4	min	Dunnett	normal	0.0465
0.2	1	complete	1	unbalanced_np	4	min	Dunnett	normal	0.0492
0.4	1	complete	1	unbalanced_np	4	min	Dunnett	normal	0.0567
0.6	1	complete	1	unbalanced_np	4	min	Dunnett	normal	0.0776
0.8	1	complete	1	unbalanced_np	4	min	Dunnett	normal	0.0851
1	1	complete	1	unbalanced_np	4	min	Dunnett	normal	0.0974
1.2	1	complete	1	unbalanced_np	4	min	Dunnett	normal	0.1367
1.4	1	complete	1	unbalanced_np	4	min	Dunnett	normal	0.2618
1.6	1	complete	1	unbalanced_np	4	min	Dunnett	normal	0.2151
1.8	1	complete	1	unbalanced_np	4	min	Dunnett	normal	0.2183
2	1	complete	1	unbalanced_np	4	min	Dunnett	normal	0.2695
0	2	complete	1	unbalanced_np	4	min	Dunnett	normal	0.0387
0.2	2	complete	1	unbalanced_np	4	min	Dunnett	normal	0.0473
0.4	2	complete	1	unbalanced_np	4	min	Dunnett	normal	0.0691
0.6	2	complete	1	unbalanced_np	4	min	Dunnett	normal	0.0926
0.8	2	complete	1	unbalanced_np	4	min	Dunnett	normal	0.1536
1	2	complete	1	unbalanced_np	4	min	Dunnett	normal	0.2461
1.2	2	complete	1	unbalanced_np	4	min	Dunnett	normal	0.284
1.4	2	complete	1	unbalanced_np	4	min	Dunnett	normal	0.3947
1.6	2	complete	1	unbalanced_np	4	min	Dunnett	normal	0.4242
1.8	2	complete	1	unbalanced_np	4	min	Dunnett	normal	0.6066
2	2	complete	1	unbalanced_np	4	min	Dunnett	normal	0.6778
0	1	complete	1	unbalanced_np	4	mean	Dunnett	normal	0.0597
0.2	1	complete	1	unbalanced_np	4	mean	Dunnett	normal	0.0619
0.4	1	complete	1	unbalanced_np	4	mean	Dunnett	normal	0.0716
0.6	1	complete	1	unbalanced_np	4	mean	Dunnett	normal	0.0993
0.8	1	complete	1	unbalanced_np	4	mean	Dunnett	normal	0.1028
1	1	complete	1	unbalanced_np	4	mean	Dunnett	normal	0.1451
1.2	1	complete	1	unbalanced_np	4	mean	Dunnett	normal	0.1569
1.4	1	complete	1	unbalanced_np	4	mean	Dunnett	normal	0.2253
1.6	1	complete	1	unbalanced_np	4	mean	Dunnett	normal	0.424
1.8	1	complete	1	unbalanced_np	4	mean	Dunnett	normal	0.3435
2	1	complete	1	unbalanced_np	4	mean	Dunnett	normal	0.2971
0	2	complete	1	unbalanced_np	4	mean	Dunnett	normal	0.0602
0.2	2	complete	1	unbalanced_np	4	mean	Dunnett	normal	0.065
0.4	2	complete	1	unbalanced_np	4	mean	Dunnett	normal	0.0974
0.6	2	complete	1	unbalanced_np	4	mean	Dunnett	normal	0.1133
0.8	2	complete	1	unbalanced_np	4	mean	Dunnett	normal	0.1322
1	2	complete	1	unbalanced_np	4	mean	Dunnett	normal	0.2569
1.2	2	complete	1	unbalanced_np	4	mean	Dunnett	normal	0.242
1.4	2	complete	1	unbalanced_np	4	mean	Dunnett	normal	0.565
[truncated: 45,489 more rows]
